# Supplementary material for: Effect of Alfalfa Hay and Starter Feeding Intervention on Gastrointestinal Microbial Community, Growth and Immune Performance of Yak Calves
Source: Front Microbiol. 2020 Jun 4;11:994. doi: 10.3389/fmicb.2020.00994 (PMC7287295; doi:10.3389/fmicb.2020.00994)
Supplement: FILE 2: TABLE S3 — The details of the differentially expressed genes and the count of each compared differentially expressed genes of different group (SA vs. S, SA vs. A, SA vs. CON, S vs. A, S vs. CON, and A vs. CON). [file Data_Sheet_2.xlsx]

## Sheet: SA-VS-S
Table S3: The details of the differentially expressed genes and the count of each compared differentially expressed genes of different group (SA vs. S, SA vs. A, SA vs. CON, S vs. A, S vs. CON, and A vs. CON).
#log2FC >= 1 or log2FC <= -1 #p-value cut-off <= 0.05 #q-value cut-off <= 0.05 #Condition pair: SA-VS-S.DESeq2 Column A: GeneID, The id of gene. Column B: Length, The expectation length of gene. Column C: SA-Count, The expectation count of the gene. Column D: S-Count,The expectation count of the gene. Column E: log2Ratio(S/SA), the log2 value of the fold change. Column F: q-value, the adjust of t…
GeneID	Length	SA-Count	S-Count	log2Ratio(S/SA)	q-value	Up-Down-Regulation	p-value	Symbol	Cellular Component	Molecular Function	Biological Process	Kegg Orthology	Nr Description
102281124	1767	180279	87013.4	-1.05696	0	Down	0	LOC102281124	NA	NA	NA	K07604//type I keratin, acidic	XP_006055851.1//PREDICTED: keratin, type I cytoskeletal 14 isoform X1 [Bubalus bubalis];XP_005910991.1//PREDICTED: keratin, type I cytoskeletal 14 isoform X1 [Bos mutus];XP_005693875.3//PREDICTED: keratin, type I cytoskeletal 14 [Capra hircus];XP_020765714.1//keratin, type I cytoskeletal 14 [Odocoileus virginianus texanus];XP_006055852.1//PREDICTED: keratin, type I cytoskeletal 14 isoform X2 [Bub…
106700709	3517	58520	121233	1.04474	0	Up	0	ELN	NA	NA	NA	K14211//elastin	AAA30498.1//elastin, partial [Bos taurus];NP_786966.2//elastin precursor [Bos taurus] >XP_019843393.1 PREDICTED: elastin isoform X4 [Bos indicus];XP_014332808.1//PREDICTED: elastin [Bos mutus];XP_005225311.1//PREDICTED: elastin isoform X1 [Bos taurus] >XP_019843390.1 PREDICTED: elastin isoform X1 [Bos indicus];XP_010817920.1//PREDICTED: elastin isoform X5 [Bos taurus];XP_010817916.1//PREDICTED: e…
102274639	706	97447	46728	-1.06637	0	Down	0	S100A9	GO:0031012//extracellular matrix;GO:0070062//extracellular exosome;GO:0005654//nucleoplasm;GO:0005829//cytosol;GO:0030054//cell junction	GO:0050786//RAGE receptor binding;GO:0005509//calcium ion binding;GO:0008270//zinc ion binding;GO:0035662//Toll-like receptor 4 binding;GO:0008017//microtubule binding;GO:0050544//arachidonic acid binding	GO:0061844//antimicrobial humoral immune response mediated by antimicrobial peptide;GO:0030593//neutrophil chemotaxis;GO:0050729//positive regulation of inflammatory response;GO:0002523//leukocyte migration involved in inflammatory response;GO:0035606//peptidyl-cysteine S-trans-nitrosylation;GO:2001244//positive regulation of intrinsic apoptotic signaling pathway;GO:0006914//autophagy;GO:0035821/…	K21128//protein S100-A9	XP_010855746.1//PREDICTED: protein S100-A9 [Bison bison bison] >XP_010855748.1 PREDICTED: protein S100-A9 [Bison bison bison] >XP_010855749.1 PREDICTED: protein S100-A9 [Bison bison bison];ELR46220.1//Protein S100-A9, partial [Bos mutus];XP_005203785.1//PREDICTED: protein S100-A9 isoform X1 [Bos taurus] >XP_005203786.1 PREDICTED: protein S100-A9 isoform X1 [Bos taurus] >XP_005203787.1 PREDICTED: …
102278697	2088	22383.9	60311.5	1.42393	0	Up	0	LOC102278697	NA	GO:0005524//ATP binding	NA	K03283//heat shock 70kDa protein 1/8	XP_008710101.1//PREDICTED: LOW QUALITY PROTEIN: heat shock 70 kDa protein 1-like [Ursus maritimus];XP_004780989.1//PREDICTED: heat shock 70 kDa protein 1-like [Mustela putorius furo];XP_010959785.1//PREDICTED: LOW QUALITY PROTEIN: heat shock 70 kDa protein 1A/1B [Camelus bactrianus];XP_004624350.1//PREDICTED: heat shock 70 kDa protein 1 isoform X1 [Octodon degus] >XP_004624352.1 PREDICTED: heat s…
106701386	434	26723.4	6738.67	-1.99361	0	Down	0	LOC106701386	NA	NA	NA	K21100//beta-defensin 4	P25068.1//RecName: Full=Tracheal antimicrobial peptide; Short=TAP; Flags: Precursor >AAB61757.1 tracheal antimicrobial peptide [Bos taurus] >AAA72363.1 tracheal antimicrobial peptide [Bos taurus] >DAA14611.1 TPA: tracheal antimicrobial peptide precursor [Bos taurus];XP_019808811.1//PREDICTED: uncharacterized protein LOC109553285 [Bos indicus];ELR48194.1//Tracheal antimicrobial peptide [Bos mutus]…
102281207	606	12174.9	1211.28	-3.33534	0	Down	0	LOC102281207	NA	NA	NA	K11305//histone acetyltransferase MYST3 [EC:2.3.1.48];K07604//type I keratin, acidic	XP_005204018.1//PREDICTED: small proline-rich protein 2E-like [Bos taurus] >XP_006050711.1 PREDICTED: small proline-rich protein 2E-like isoform X1 [Bubalus bubalis] >XP_019813915.1 PREDICTED: small proline-rich protein 2E-like [Bos indicus];XP_005895048.1//PREDICTED: small proline-rich protein 2E [Bos mutus];XP_020759232.1//small proline-rich protein 2D-like [Odocoileus virginianus texanus];XP_0…
102288141	2521	1983	13998	2.81343	0	Up	0	NR4A1	GO:0031965//nuclear membrane;GO:0005667//transcription factor complex;GO:0005829//cytosol	GO:0003707//steroid hormone receptor activity;GO:0008270//zinc ion binding;GO:0043565//sequence-specific DNA binding;GO:0046982//protein heterodimerization activity;GO:0001077//transcriptional activator activity, RNA polymerase II proximal promoter sequence-specific DNA binding;GO:0042803//protein homodimerization activity;GO:0004879//nuclear receptor activity	GO:0043154//negative regulation of cysteine-type endopeptidase activity involved in apoptotic process;GO:0071376//cellular response to corticotropin-releasing hormone stimulus;GO:0045786//negative regulation of cell cycle;GO:0061469//regulation of type B pancreatic cell proliferation;GO:0006915//apoptotic process;GO:0035914//skeletal muscle cell differentiation;GO:0043065//positive regulation of …	K04465//nuclear receptor subfamily 4 group A member 1	XP_005907043.1//PREDICTED: nuclear receptor subfamily 4 group A member 1 isoform X2 [Bos mutus] >XP_005907044.1 PREDICTED: nuclear receptor subfamily 4 group A member 1 isoform X2 [Bos mutus];XP_014337392.1//PREDICTED: nuclear receptor subfamily 4 group A member 1 isoform X1 [Bos mutus];ELR48130.1//Nuclear receptor subfamily 4 group A member 1, partial [Bos mutus];NP_001069379.1//nuclear receptor…
102278109	5745	8087	25995	1.67852	0	Up	0	THBS1	GO:0005615//extracellular space;GO:0005783//endoplasmic reticulum;GO:0016529//sarcoplasmic reticulum	GO:0005509//calcium ion binding;GO:0008201//heparin binding;GO:0050840//extracellular matrix binding	GO:0006986//response to unfolded protein;GO:0007155//cell adhesion;GO:0048266//behavioral response to pain;GO:0016525//negative regulation of angiogenesis;GO:0034976//response to endoplasmic reticulum stress;GO:0006954//inflammatory response	K16857//thrombospondin 1	XP_019824055.1//PREDICTED: thrombospondin-1 [Bos indicus];NP_776621.1//thrombospondin-1 precursor [Bos taurus] >Q28178.2 RecName: Full=Thrombospondin-1; Flags: Precursor >BAA21115.1 thrombospondin 1 [Bos taurus];XP_010846231.1//PREDICTED: thrombospondin-1 [Bison bison bison];XP_014338470.1//PREDICTED: thrombospondin-1 [Bos mutus];DAA25420.1//TPA: thrombospondin 1 precursor [Bos taurus]
102267534	926	40545.7	19361.3	-1.07241	0	Down	0	PI3	GO:0005576//extracellular region	GO:0030414//peptidase inhibitor activity	GO:0007620//copulation	K15176//RNA polymerase-associated protein CTR9	NP_001030301.1//elafin precursor [Ovis aries] >AAQ21594.1 elafin [Ovis aries];ELR50517.1//Elafin [Bos mutus];XP_005903851.1//PREDICTED: elafin [Bos mutus];AAQ92320.1//elafin, partial [Ovis aries];XP_005688642.2//PREDICTED: elafin [Capra hircus];XP_010839273.1//PREDICTED: elafin-like [Bison bison bison];XP_019828012.1//PREDICTED: elafin [Bos indicus]
102268102	2184	41843.8	20877.4	-1.00911	0	Down	0	LOC102268102	GO:0070062//extracellular exosome;GO:0045095//keratin filament	GO:0005198//structural molecule activity	GO:0002244//hematopoietic progenitor cell differentiation	K07605//type II keratin, basic	XP_010856388.1//PREDICTED: keratin, type II cytoskeletal 75 [Bison bison bison];XP_006075893.1//PREDICTED: keratin, type II cytoskeletal 75-like [Bubalus bubalis];XP_005958804.1//PREDICTED: keratin, type II cytoskeletal 75 [Pantholops hodgsonii];NP_001070385.1//keratin, type II cytoskeletal 75 [Bos taurus] >Q08D91.1 RecName: Full=Keratin, type II cytoskeletal 75; AltName: Full=Cytokeratin-75; Sho…
102287193	4755	27369.2	12040.9	-1.19065	0	Down	0	BNIP3	GO:0016021//integral component of membrane	GO:0004930//G-protein coupled receptor activity	GO:0001580//detection of chemical stimulus involved in sensory perception of bitter taste	K15464//BCL2/adenovirus E1B 19 kDa protein-interacting protein 3;K08474//taste receptor type 2	XP_019808505.1//PREDICTED: BCL2/adenovirus E1B 19 kDa protein-interacting protein 3 isoform X2 [Bos indicus];ELR47352.1//BCL2/adenovirus E1B 19 kDa protein-interacting protein 3, partial [Bos mutus];XP_005908157.1//PREDICTED: BCL2/adenovirus E1B 19 kDa protein-interacting protein 3 [Bos mutus];XP_019808504.1//PREDICTED: BCL2/adenovirus E1B 19 kDa protein-interacting protein 3 isoform X1 [Bos indi…
106701306	1752	6712.81	17594.1	1.38407	0	Up	0	LOC106701306	GO:0005737//cytoplasm	GO:0003746//translation elongation factor activity;GO:0005525//GTP binding;GO:0003924//GTPase activity	NA	K03231//elongation factor 1-alpha	XP_010855612.1//PREDICTED: elongation factor 1-alpha 1-like [Bison bison bison];XP_012040812.1//PREDICTED: elongation factor 1-alpha 1-like isoform X1 [Ovis aries];XP_014953624.1//PREDICTED: elongation factor 1-alpha 1-like [Ovis aries];XP_012027733.1//PREDICTED: LOW QUALITY PROTEIN: elongation factor 1-alpha 1 [Ovis aries musimon];XP_011819168.1//PREDICTED: elongation factor 1-alpha 1-like isofo…
102267206	26141	9100	21125	1.20898	0	Up	0	SYNE1	NA	NA	NA	K19326//nesprin-1	XP_015102383.1//PREDICTED: nesprin-1 isoform X4 [Vicugna pacos];XP_014332414.1//PREDICTED: LOW QUALITY PROTEIN: nesprin-1 [Bos mutus];XP_017908868.1//PREDICTED: nesprin-1 isoform X10 [Capra hircus];XP_015102387.1//PREDICTED: nesprin-1 isoform X5 [Vicugna pacos];XP_019823167.1//PREDICTED: LOW QUALITY PROTEIN: nesprin-1 [Bos indicus];XP_015102378.1//PREDICTED: nesprin-1 isoform X2 [Vicugna pacos];X…
102279357	780	8691	2099	-2.05586	0	Down	0	LOC102279357	NA	NA	NA	NA	XP_005896263.1//PREDICTED: interferon alpha-inducible protein 27, mitochondrial [Bos mutus];XP_010834529.1//PREDICTED: interferon alpha-inducible protein 27-like protein 2B isoform X1 [Bison bison bison];XP_010834531.1//PREDICTED: interferon alpha-inducible protein 27-like protein 2B isoform X3 [Bison bison bison];XP_010834533.1//PREDICTED: interferon alpha-inducible protein 27, mitochondrial-lik…
102270016	1103	6567	15881	1.26796	0	Up	0	TPPP3	GO:0070062//extracellular exosome;GO:0005874//microtubule;GO:0097427//microtubule bundle;GO:0048471//perinuclear region of cytoplasm	GO:0015631//tubulin binding	GO:0046785//microtubule polymerization;GO:0001578//microtubule bundle formation	K20027//palmitoyltransferase ZDHHC1/11 [EC:2.3.1.225]	NP_001029946.1//tubulin polymerization-promoting protein family member 3 [Bos taurus] >XP_005218783.1 PREDICTED: tubulin polymerization-promoting protein family member 3 isoform X1 [Bos taurus] >XP_005896612.1 PREDICTED: tubulin polymerization-promoting protein family member 3 isoform X2 [Bos mutus] >XP_005896613.1 PREDICTED: tubulin polymerization-promoting protein family member 3 isoform X2 [Bo…
102273246	4444	7401.68	17064.1	1.199	0	Up	0	LOC102273246	GO:0009986//cell surface;GO:0016021//integral component of membrane;GO:0005886//plasma membrane	GO:0052594//aminoacetone:oxygen oxidoreductase(deaminating) activity;GO:0008131//primary amine oxidase activity;GO:0005507//copper ion binding;GO:0048038//quinone binding;GO:0052596//phenethylamine:oxygen oxidoreductase (deaminating) activity;GO:0052595//aliphatic-amine oxidase activity;GO:0052593//tryptamine:oxygen oxidoreductase (deaminating) activity	GO:0007155//cell adhesion;GO:0009308//amine metabolic process	K00276//primary-amine oxidase [EC:1.4.3.21]	XP_014334739.1//PREDICTED: LOW QUALITY PROTEIN: membrane primary amine oxidase [Bos mutus];XP_010814516.1//PREDICTED: primary amine oxidase, lung isozyme isoform X1 [Bos taurus] >DAA18419.1 TPA: membrane primary amine oxidase [Bos taurus];XP_019836446.1//PREDICTED: membrane primary amine oxidase isoform X1 [Bos indicus];NP_851345.1//primary amine oxidase, lung isozyme [Bos taurus] >Q9TTK6.3 RecNa…
102273400	2600	7059	1694	-2.06507	0	Down	0	MX1	GO:0005634//nucleus;GO:0031965//nuclear membrane;GO:0005829//cytosol;GO:0031966//mitochondrial membrane;GO:0005789//endoplasmic reticulum membrane;GO:0005737//cytoplasm;GO:0048471//perinuclear region of cytoplasm	GO:0042802//identical protein binding;GO:0005525//GTP binding;GO:0008017//microtubule binding;GO:0003924//GTPase activity	GO:0051607//defense response to virus;GO:0003374//dynamin family protein polymerization involved in mitochondrial fission;GO:0061025//membrane fusion;GO:0034340//response to type I interferon;GO:0045071//negative regulation of viral genome replication;GO:0034342//response to type III interferon;GO:0009615//response to virus;GO:0045087//innate immune response;GO:0000266//mitochondrial fission	K14754//interferon-induced GTP-binding protein Mx1	NP_001009753.1//interferon-induced GTP-binding protein Mx1 [Ovis aries] >AAK94466.1 oligodendrocyte GTP-binding protein [Ovis aries];XP_005965209.1//PREDICTED: interferon-induced GTP-binding protein Mx1 isoform X2 [Pantholops hodgsonii];XP_017907138.1//PREDICTED: interferon-induced GTP-binding protein Mx1 [Capra hircus] >XP_017907142.1 PREDICTED: interferon-induced GTP-binding protein Mx1 [Capra …
102266907	494	5325.01	935.38	-2.5152	0	Down	0	LOC102266907	NA	NA	NA	K12892//splicing factor, arginine/serine-rich 3	XP_007483847.1//PREDICTED: serine/arginine-rich splicing factor 3 isoform X2 [Monodelphis domestica] >XP_007483848.1 PREDICTED: serine/arginine-rich splicing factor 3 isoform X2 [Monodelphis domestica];EDL22604.1//mCG21131, isoform CRA_b [Mus musculus];EDL96948.1//rCG61099, isoform CRA_a [Rattus norvegicus];XP_014304389.1//PREDICTED: serine/arginine-rich splicing factor 3 isoform X1 [Myotis lucif…
102272005	1351	5934	13670	1.1979	0	Up	0	RGS2	GO:0005634//nucleus;GO:0005730//nucleolus;GO:0005829//cytosol;GO:0009898//cytoplasmic side of plasma membrane;GO:0005886//plasma membrane;GO:0005737//cytoplasm	GO:0001965//G-protein alpha-subunit binding;GO:0005096//GTPase activator activity	GO:0071877//regulation of adenylate cyclase-inhibiting adrenergic receptor signaling pathway;GO:0043951//negative regulation of cAMP-mediated signaling;GO:0043407//negative regulation of MAP kinase activity;GO:0045744//negative regulation of G-protein coupled receptor protein signaling pathway;GO:0007283//spermatogenesis;GO:0060087//relaxation of vascular smooth muscle;GO:0060452//positive regula…	K18154//regulator of G-protein signaling 2	XP_004013635.1//PREDICTED: regulator of G-protein signaling 2 [Ovis aries] >XP_005690517.1 PREDICTED: regulator of G-protein signaling 2 [Capra hircus];NP_001069064.1//regulator of G-protein signaling 2 [Bos taurus] >XP_019832334.1 PREDICTED: regulator of G-protein signaling 2 [Bos indicus] >Q0P5H5.1 RecName: Full=Regulator of G-protein signaling 2; Short=RGS2 >AAI20027.1 Regulator of G-protein s…
102276802	604	4514	827	-2.45448	0	Down	0	ISG15	GO:0005576//extracellular region;GO:0005737//cytoplasm	GO:0031386//protein tag	GO:0032649//regulation of interferon-gamma production;GO:0031397//negative regulation of protein ubiquitination;GO:0051607//defense response to virus;GO:0019941//modification-dependent protein catabolic process;GO:0042742//defense response to bacterium;GO:0034340//response to type I interferon;GO:0030501//positive regulation of bone mineralization;GO:0032020//ISG15-protein conjugation;GO:0045071/…	K12159//ubiquitin cross-reactive protein	XP_010848324.1//PREDICTED: ubiquitin-like protein ISG15 [Bison bison bison];XP_005888931.1//PREDICTED: ubiquitin-like protein ISG15 [Bos mutus];ELR61377.1//Ubiquitin-like protein ISG15, partial [Bos mutus];NP_001278251.1//ISG15 ubiquitin-like modifier [Bubalus bubalis] >AAZ38149.1 interferon-stimulated protein 17/ubiquitin cross-reactive protein [Bubalus bubalis] >AAZ38150.1 interferon-stimulated…
102285929	1528	6786.01	2045.19	-1.73637	0	Down	0	LOC102285929	NA	GO:0003796//lysozyme activity	GO:0008152//metabolic process;GO:0019835//cytolysis;GO:0042742//defense response to bacterium	K13915//lysozyme C [EC:3.2.1.17];K01185//lysozyme [EC:3.2.1.17]	XP_001252825.4//PREDICTED: lysozyme C, tracheal isozyme [Bos taurus] >XP_002687434.2 PREDICTED: lysozyme C, tracheal isozyme [Bos taurus] >CDM98811.1 TPA: lysozyme F2 [Bos taurus];DAA29814.1//TPA: lysozyme 14D [Bos taurus];XP_010839849.1//PREDICTED: lysozyme C, tracheal isozyme [Bison bison bison];XP_005901219.1//PREDICTED: uncharacterized protein LOC102285929 [Bos mutus];ELR52483.1//Lysozyme C, …
102278151	666	13565	6370	-1.09656	0	Down	0	LOC102278151	GO:0016021//integral component of membrane	NA	GO:0009607//response to biotic stimulus	K06566//interferon induced transmembrane protein	NP_863657.1//interferon-induced transmembrane protein 3 (1-8U) [Bos taurus] >AAK58638.1 interferon-induced protein 1-8U [Bos taurus];NP_001071609.1//interferon-induced transmembrane protein 3 [Bos taurus] >AAI03087.1 Hypothetical protein LOC777594 [Bos taurus] >DAA13476.1 TPA: hypothetical protein LOC777594 [Bos taurus];XP_004019790.2//PREDICTED: interferon-induced transmembrane protein 3 [Ovis a…
102278158	690	5930	1658	-1.84463	0	Down	0	IFI6	GO:0016021//integral component of membrane;GO:0005739//mitochondrion	NA	GO:2001240//negative regulation of extrinsic apoptotic signaling pathway in absence of ligand;GO:0043154//negative regulation of cysteine-type endopeptidase activity involved in apoptotic process;GO:0051902//negative regulation of mitochondrial depolarization;GO:0001836//release of cytochrome c from mitochondria	NA	XP_006049732.1//PREDICTED: interferon alpha-inducible protein 6 [Bubalus bubalis];NP_001069056.1//interferon alpha-inducible protein 6 precursor [Bos taurus] >XP_005203178.1 PREDICTED: interferon alpha-inducible protein 6 isoform X2 [Bos taurus] >XP_005895968.1 PREDICTED: interferon alpha-inducible protein 6 [Bos mutus] >XP_010828446.1 PREDICTED: interferon alpha-inducible protein 6 [Bison bison …
102282262	701	12878	6085	-1.08762	0	Down	0	LOC102282262	GO:0005737//cytoplasm	NA	GO:0018149//peptide cross-linking	K15198//transcription factor TFIIIB component B''	XP_005970683.1//PREDICTED: cornifin-B-like isoform X1 [Pantholops hodgsonii];XP_017900147.1//PREDICTED: LOW QUALITY PROTEIN: cornifin-B-like [Capra hircus];XP_010855758.1//PREDICTED: cornifin alpha isoform X1 [Bison bison bison];XP_012025065.1//PREDICTED: cornifin alpha [Ovis aries musimon];XP_004002567.1//PREDICTED: cornifin-A [Ovis aries] >XP_005677617.2 PREDICTED: cornifin-A-like [Capra hircus…
102276080	573	12921.2	6344.56	-1.03219	0	Down	0	LOC102276080	GO:0005783//endoplasmic reticulum;GO:0005829//cytosol;GO:0022627//cytosolic small ribosomal subunit;GO:0005737//cytoplasm	GO:0003677//DNA binding;GO:0003684//damaged DNA binding	GO:0051301//cell division;GO:0006974//cellular response to DNA damage stimulus;GO:0070301//cellular response to hydrogen peroxide;GO:0006915//apoptotic process	K02985//small subunit ribosomal protein S3e	XP_003254540.2//PREDICTED: 40S ribosomal protein S3 isoform X1 [Nomascus leucogenys] >XP_012359845.1 PREDICTED: 40S ribosomal protein S3 isoform X1 [Nomascus leucogenys];AAB19349.2//S3 ribosomal protein [Homo sapiens];NP_001247435.1//40S ribosomal protein S3 isoform 2 [Homo sapiens];XP_011797405.1//PREDICTED: 40S ribosomal protein S3 isoform X1 [Colobus angolensis palliatus];XP_007455090.1//PREDI…
102266498	1903	1205	4777	1.98103	0	Up	0	CA3	GO:0005829//cytosol	GO:0008270//zinc ion binding;GO:0004089//carbonate dehydratase activity;GO:0016151//nickel cation binding	GO:0006730//one-carbon metabolic process	K01672//carbonic anhydrase [EC:4.2.1.1]	XP_006077475.1//PREDICTED: carbonic anhydrase 3 [Bubalus bubalis];ELR49899.1//Carbonic anhydrase 3, partial [Bos mutus];XP_005984131.1//PREDICTED: carbonic anhydrase 3 [Pantholops hodgsonii];NP_001029609.1//carbonic anhydrase 3 [Bos taurus] >XP_019829388.1 PREDICTED: carbonic anhydrase 3 isoform X2 [Bos indicus] >Q3SZX4.3 RecName: Full=Carbonic anhydrase 3; AltName: Full=Carbonate dehydratase III…
102283231	4098	5212.6	1457.53	-1.84452	0	Down	0	LOC102283231	NA	GO:0005524//ATP binding;GO:0016779//nucleotidyltransferase activity;GO:0003725//double-stranded RNA binding	GO:0006955//immune response;GO:0051607//defense response to virus	K14216//2'-5'-oligoadenylate synthetase [EC:2.7.7.84]	ELR49790.1//2'-5'-oligoadenylate synthase 1 [Bos mutus];XP_017916649.1//PREDICTED: 2'-5'-oligoadenylate synthase 3 isoform X1 [Capra hircus];XP_019832611.1//PREDICTED: 2'-5'-oligoadenylate synthase 3-like [Bos indicus];XP_014336615.1//PREDICTED: LOW QUALITY PROTEIN: 2'-5'-oligoadenylate synthase 1-like [Bos mutus];XP_017916650.1//PREDICTED: 2'-5'-oligoadenylate synthase 3 isoform X2 [Capra hircus…
102287187	2227	877	4105	2.2207	0	Up	0	CTGF	NA	NA	NA	K06827//connective tissue growth factor	XP_010837992.1//PREDICTED: connective tissue growth factor [Bison bison bison];XP_005907417.1//PREDICTED: connective tissue growth factor [Bos mutus];O18739.2//RecName: Full=Connective tissue growth factor; AltName: Full=CCN family member 2; Flags: Precursor >AAG30290.1 connective tissue growth factor precursor [Bos taurus] >AAI13280.1 CTGF protein [Bos taurus];ELR47888.1//Connective tissue growt…
102269918	952	6313	12800	1.01371	0	Up	0	MFAP5	GO:0001527//microfibril	NA	NA	K13526//cation-transporting ATPase 13A2 [EC:3.6.3.-]	XP_020756683.1//microfibrillar-associated protein 5 isoform X1 [Odocoileus virginianus texanus];XP_014334529.1//PREDICTED: microfibrillar-associated protein 5 isoform X2 [Bos mutus];XP_005898526.1//PREDICTED: microfibrillar-associated protein 5 isoform X1 [Bos mutus] >ELR54454.1 Microfibrillar-associated protein 5 [Bos mutus];XP_006069829.1//PREDICTED: microfibrillar-associated protein 5 isoform …
102282402	5013	3963	9275	1.22072	0	Up	0	SMURF2	NA	NA	NA	K04678//E3 ubiquitin ligase SMURF1/2 [EC:2.3.2.26]	XP_005976282.1//PREDICTED: E3 ubiquitin-protein ligase SMURF2 [Pantholops hodgsonii];XP_010854707.1//PREDICTED: E3 ubiquitin-protein ligase SMURF2 [Bison bison bison];XP_005887841.1//PREDICTED: E3 ubiquitin-protein ligase SMURF2 [Bos mutus];XP_015314418.1//PREDICTED: E3 ubiquitin-protein ligase SMURF2 [Bos taurus];XP_019836044.1//PREDICTED: E3 ubiquitin-protein ligase SMURF2, partial [Bos indicus…
102285759	2253	3891	9149	1.22744	0	Up	0	ISLR2	GO:0009986//cell surface;GO:0016021//integral component of membrane	NA	GO:0045773//positive regulation of axon extension	K06838//slit 1;K16357//leucine-rich repeat and fibronectin type-III domain-containing protein 4	ELR49027.1//Immunoglobulin superfamily containing leucine-rich repeat protein 2, partial [Bos mutus];XP_015314758.1//PREDICTED: immunoglobulin superfamily containing leucine-rich repeat protein 2 isoform X2 [Bos taurus] >XP_015324016.1 PREDICTED: immunoglobulin superfamily containing leucine-rich repeat protein 2 isoform X2 [Bos taurus];XP_010841673.1//PREDICTED: LOW QUALITY PROTEIN: immunoglobul…
102275624	828	9950.92	4499.41	-1.15113	0	Down	0	LOC102275624	GO:0042612//MHC class I protein complex;GO:0016021//integral component of membrane;GO:0005886//plasma membrane	GO:0042605//peptide antigen binding;GO:0005102//signaling receptor binding	GO:0006955//immune response;GO:0002474//antigen processing and presentation of peptide antigen via MHC class I	K06751//major histocompatibility complex, class I	ELR54986.1//hypothetical protein M91_20047, partial [Bos mutus];XP_015315374.1//PREDICTED: major histocompatibility complex, class I, A isoform X1 [Bos taurus];NP_001108327.1//major histocompatibility complex, class I, A precursor [Bos taurus] >AAI34574.1 BoLA protein [Bos taurus] >DAA16382.1 TPA: major histocompatibility complex, class I, A [Bos taurus];XP_014334282.1//PREDICTED: BOLA class I hi…
102287098	17627	7712.74	3173.75	-1.28709	0	Down	0	LOC102287098	NA	NA	NA	K04574//neurofilament heavy polypeptide;K17341//hemicentin;K13172//serine/arginine repetitive matrix protein 2	XP_005958718.1//PREDICTED: E3 ubiquitin-protein ligase RNF213 [Pantholops hodgsonii];XP_005221175.1//PREDICTED: E3 ubiquitin-protein ligase RNF213 isoform X1 [Bos taurus] >XP_015314428.1 PREDICTED: E3 ubiquitin-protein ligase RNF213 isoform X1 [Bos taurus] >XP_015323736.1 PREDICTED: E3 ubiquitin-protein ligase RNF213 isoform X1 [Bos taurus] >XP_015323737.1 PREDICTED: E3 ubiquitin-protein ligase R…
102287288	1791	454	2807	2.62223	0	Up	0	ATF3	GO:0005634//nucleus;GO:0005730//nucleolus;GO:1990622//CHOP-ATF3 complex	GO:0003677//DNA binding;GO:0000978//RNA polymerase II proximal promoter sequence-specific DNA binding;GO:0046982//protein heterodimerization activity;GO:0003700//DNA binding transcription factor activity;GO:0042803//protein homodimerization activity;GO:0001078//transcriptional repressor activity, RNA polymerase II proximal promoter sequence-specific DNA binding	GO:0034198//cellular response to amino acid starvation;GO:1903984//positive regulation of TRAIL-activated apoptotic signaling pathway;GO:0006094//gluconeogenesis;GO:0006351//transcription, DNA-templated;GO:0070373//negative regulation of ERK1 and ERK2 cascade;GO:1990440//positive regulation of transcription from RNA polymerase II promoter in response to endoplasmic reticulum stress;GO:0035914//sk…	K09032//activating transcription factor 3	NP_001039658.1//cyclic AMP-dependent transcription factor ATF-3 [Bos taurus] >XP_010811857.1 PREDICTED: cyclic AMP-dependent transcription factor ATF-3 isoform X1 [Bos taurus] >XP_019831903.1 PREDICTED: cyclic AMP-dependent transcription factor ATF-3 isoform X2 [Bos indicus] >Q2KII1.1 RecName: Full=Cyclic AMP-dependent transcription factor ATF-3; Short=cAMP-dependent transcription factor ATF-3; A…
102278717	1566	4316	1279	-1.76072	0	Down	0	GPX3	GO:0005615//extracellular space	GO:0008430//selenium binding;GO:0004602//glutathione peroxidase activity	GO:0006979//response to oxidative stress;GO:0051289//protein homotetramerization	K00432//glutathione peroxidase [EC:1.11.1.9]	XP_005953940.1//PREDICTED: LOW QUALITY PROTEIN: glutathione peroxidase 3 [Pantholops hodgsonii];NP_776502.1//glutathione peroxidase 3 precursor [Bos taurus] >XP_005897391.2 PREDICTED: glutathione peroxidase 3 [Bos mutus] >XP_019820822.1 PREDICTED: glutathione peroxidase 3 [Bos indicus] >P37141.2 RecName: Full=Glutathione peroxidase 3; Short=GPx-3; Short=GSHPx-3; AltName: Full=Plasma glutathione p…
102272173	1015	2411	6083	1.32911	0	Up	0	DLK1	GO:0005615//extracellular space;GO:0016021//integral component of membrane	GO:0005509//calcium ion binding	GO:0045746//negative regulation of Notch signaling pathway	K20994//Notch 2;K02599//Notch 1;K06051//delta	ELR57815.1//Protein delta-like protein 1, partial [Bos mutus];XP_005893787.1//PREDICTED: protein delta homolog 1 [Bos mutus];NP_776462.1//protein delta homolog 1 precursor [Bos taurus] >AAD56944.1 Dlk [Bos taurus] >BAA23733.1 preadipocyte factor-1 [Bos taurus] >AAF00926.1 Dlk [Bos taurus] >AAI20430.1 Delta-like 1 homolog (Drosophila) [Bos taurus] >DAA17276.1 TPA: delta-like 1 homolog [Bos taurus]…
102266949	5228	3221	7305	1.17534	0	Up	0	COL8A1	GO:0031012//extracellular matrix;GO:0070062//extracellular exosome;GO:0005576//extracellular region;GO:0005581//collagen trimer	NA	GO:0050673//epithelial cell proliferation;GO:0048593//camera-type eye morphogenesis;GO:0035987//endodermal cell differentiation;GO:0010811//positive regulation of cell-substrate adhesion	K19479//collagen, type X, alpha	XP_005972743.1//PREDICTED: collagen alpha-1(VIII) chain [Pantholops hodgsonii] >XP_012003724.1 PREDICTED: collagen alpha-1(VIII) chain isoform X2 [Ovis aries musimon] >XP_012003725.1 PREDICTED: collagen alpha-1(VIII) chain isoform X2 [Ovis aries musimon] >XP_012003726.1 PREDICTED: collagen alpha-1(VIII) chain isoform X2 [Ovis aries musimon];XP_006047857.1//PREDICTED: collagen alpha-1(VIII) chain …
102266963	7321	2206	340.17	-2.70314	0	Down	0	DSG1	GO:0016021//integral component of membrane;GO:0005886//plasma membrane;GO:0030057//desmosome	GO:0045295//gamma-catenin binding;GO:0005509//calcium ion binding	GO:0007156//homophilic cell adhesion via plasma membrane adhesion molecules	K07596//desmoglein 1	XP_010827265.1//PREDICTED: desmoglein-1 [Bison bison bison];XP_005901103.1//PREDICTED: desmoglein-1 [Bos mutus] >ELR52572.1 Desmoglein-1 [Bos mutus];XP_006054061.1//PREDICTED: desmoglein-1 [Bubalus bubalis];NP_776470.1//desmoglein-1 precursor [Bos taurus] >Q03763.1 RecName: Full=Desmoglein-1; AltName: Full=Desmosomal glycoprotein 1; Short=DG1; Short=DGI; AltName: Full=Pemphigus foliaceus antigen;…
102278119	3757	791	3130	1.97838	0	Up	0	WFIKKN2	GO:0005576//extracellular region	GO:0004867//serine-type endopeptidase inhibitor activity;GO:0008191//metalloendopeptidase inhibitor activity	NA	K17495//CUB and sushi domain-containing protein;K03909//tissue factor pathway inhibitor	XP_020769896.1//WAP, Kazal, immunoglobulin, Kunitz and NTR domain-containing protein 2 [Odocoileus virginianus texanus];XP_019837642.1//PREDICTED: WAP, Kazal, immunoglobulin, Kunitz and NTR domain-containing protein 2 isoform X1 [Bos indicus];DAA18604.1//TPA: WAP, kazal, immunoglobulin, kunitz and NTR domain-containing protein 2 precursor [Bos taurus];XP_005890337.1//PREDICTED: WAP, Kazal, immuno…
102277947	4962	1886	5021	1.40661	0	Up	0	ZBTB16	GO:0017053//transcriptional repressor complex;GO:0016605//PML body;GO:0043234//null;GO:0016607//nuclear speck	GO:0001206//transcriptional repressor activity, RNA polymerase II distal enhancer sequence-specific binding;GO:0000980//RNA polymerase II distal enhancer sequence-specific DNA binding;GO:0042803//protein homodimerization activity	GO:0009952//anterior/posterior pattern specification;GO:0045638//negative regulation of myeloid cell differentiation;GO:0051216//cartilage development;GO:0045893//positive regulation of transcription, DNA-templated;GO:0045778//positive regulation of ossification;GO:0032332//positive regulation of chondrocyte differentiation;GO:0043065//positive regulation of apoptotic process;GO:0009880//embryoni…	K09228//KRAB domain-containing zinc finger protein;K10055//zinc finger and BTB domain-containing protein 16	XP_005957441.1//PREDICTED: zinc finger and BTB domain-containing protein 16 [Pantholops hodgsonii];XP_007172043.1//PREDICTED: zinc finger and BTB domain-containing protein 16 isoform X1 [Balaenoptera acutorostrata scammoni] >XP_007172046.1 PREDICTED: zinc finger and BTB domain-containing protein 16 isoform X4 [Balaenoptera acutorostrata scammoni];XP_005891969.1//PREDICTED: zinc finger and BTB dom…
102282287	6156	2924	6570	1.16191	0	Up	0	FNDC1	NA	NA	NA	K19475//WAS/WASL-interacting protein;K06765//deleted in colorectal carcinoma;K06766//neogenin	XP_011988222.1//PREDICTED: fibronectin type III domain-containing protein 1 isoform X3 [Ovis aries musimon];XP_005980462.1//PREDICTED: LOW QUALITY PROTEIN: fibronectin type III domain-containing protein 1-like [Pantholops hodgsonii];XP_010839216.1//PREDICTED: fibronectin type III domain-containing protein 1 [Bison bison bison];XP_019822516.1//PREDICTED: fibronectin type III domain-containing prot…
102273118	4248	1898	254	-2.90762	0	Down	0	MX2	GO:0005643//nuclear pore;GO:0005634//nucleus;GO:0005737//cytoplasm	GO:0005525//GTP binding;GO:0003924//GTPase activity	GO:0035455//response to interferon-alpha;GO:0046822//regulation of nucleocytoplasmic transport;GO:0051607//defense response to virus;GO:0051726//regulation of cell cycle;GO:0009615//response to virus;GO:0045087//innate immune response	K14754//interferon-induced GTP-binding protein Mx1	NP_001277778.1//interferon-induced GTP-binding protein Mx2 [Bubalus bubalis] >A0MWD1.1 RecName: Full=Interferon-induced GTP-binding protein Mx2; AltName: Full=Myxovirus resistance protein 2 >ABK41143.1 GTP-binding protein MX2 [Bubalus bubalis];XP_015329127.1//PREDICTED: interferon-induced GTP-binding protein Mx2 isoform X1 [Bos taurus] >XP_019818391.1 PREDICTED: interferon-induced GTP-binding pro…
novel_G000403	2959	2544.61	5808.66	1.18472	2.68951e-282	Up	6.98648e-284	NA	NA	NA	NA	K09228//KRAB domain-containing zinc finger protein;K04257//olfactory receptor;K21125//mucin-5AC;K05249//neuromedin U	XP_010855499.1//PREDICTED: endogenous retrovirus group K member 19 Env polyprotein-like [Bison bison bison]
novel_G000720	1221	2976	837	-1.83611	2.28335e-278	Down	6.08999e-280	NA	NA	NA	NA	K06856//immunoglobulin heavy chain	NP_001192115.1//IgM precursor [Bos taurus] >AAI40643.1 Unknown (protein for MGC:148283) [Bos taurus]
106701712	400	4986.29	2081.24	-1.26656	2.14914e-270	Down	5.88131e-272	LOC106701712	NA	NA	NA	K06751//major histocompatibility complex, class I	ABD94353.1//MHC class I antigen, partial [Bos taurus];XP_014337639.1//PREDICTED: LOW QUALITY PROTEIN: BOLA class I histocompatibility antigen, alpha chain BL3-7-like, partial [Bos mutus];AKU36830.1//MHC class I antigen 6*04001 [Bos taurus];XP_014333784.1//PREDICTED: LOW QUALITY PROTEIN: BOLA class I histocompatibility antigen, alpha chain BL3-7-like, partial [Bos mutus]
102270654	1407	3591.47	1281.6	-1.49267	3.52575e-250	Down	1.02852e-251	LOC102270654	NA	NA	NA	K06751//major histocompatibility complex, class I	ABJ53236.1//MHC class I alpha chain precursor, partial [Bison bison] >ABJ53237.1 MHC class I alpha chain precursor, partial [Bison bison];ELR45959.1//hypothetical protein M91_05882, partial [Bos mutus];XP_014338495.1//PREDICTED: LOW QUALITY PROTEIN: BOLA class I histocompatibility antigen, alpha chain BL3-7-like [Bos mutus];AAZ73436.1//MHC class I antigen, partial [Bos taurus];ABP37901.1//MHC cla…
102283513	1932	2693.48	763.47	-1.82487	6.1719e-250	Down	1.80902e-251	LOC102283513	NA	NA	NA	K14216//2'-5'-oligoadenylate synthetase [EC:2.7.7.84]	AAI02472.2//2',5'-oligoadenylate synthetase 1, 40/46kDa [Bos taurus];XP_019833205.1//PREDICTED: 2'-5'-oligoadenylate synthase 1-like [Bos indicus];XP_014336615.1//PREDICTED: LOW QUALITY PROTEIN: 2'-5'-oligoadenylate synthase 1-like [Bos mutus];XP_010826892.1//PREDICTED: 2'-5'-oligoadenylate synthase 1-like [Bison bison bison];DAA20660.1//TPA: 2',5'-oligoadenylate synthetase 1 [Bos taurus]
102285823	5248	520	2213	2.08338	1.02432e-243	Up	3.05927e-245	SLC9A5	GO:0016021//integral component of membrane;GO:0005886//plasma membrane	GO:0015386//potassium:proton antiporter activity;GO:0015385//sodium:proton antiporter activity	GO:0098719//sodium ion import across plasma membrane;GO:0051453//regulation of intracellular pH;GO:0071805//potassium ion transmembrane transport	K14723//solute carrier family 9 (sodium/hydrogen exchanger), member 5	XP_014333940.1//PREDICTED: sodium/hydrogen exchanger 5 [Bos mutus];XP_006531131.1//PREDICTED: sodium/hydrogen exchanger 5 isoform X6 [Mus musculus];NP_001192658.1//sodium/hydrogen exchanger 5 precursor [Bos taurus] >XP_019834943.1 PREDICTED: sodium/hydrogen exchanger 5 isoform X1 [Bos indicus] >DAA20217.1 TPA: solute carrier family 9 (sodium/hydrogen exchanger), member 5-like [Bos taurus];XP_0179…
102282573	1726	1843	350	-2.40267	1.09843e-242	Down	3.29586e-244	RSAD2	GO:0005783//endoplasmic reticulum;GO:0005811//lipid droplet;GO:0005743//mitochondrial inner membrane;GO:0001650//fibrillar center;GO:0005741//mitochondrial outer membrane;GO:0005789//endoplasmic reticulum membrane	GO:0046872//metal ion binding;GO:0051539//4 iron, 4 sulfur cluster binding;GO:0043621//protein self-association;GO:0003824//catalytic activity;GO:0051536//iron-sulfur cluster binding	GO:0050709//negative regulation of protein secretion;GO:2000553//positive regulation of T-helper 2 cell cytokine production;GO:0051607//defense response to virus;GO:0034157//positive regulation of toll-like receptor 7 signaling pathway;GO:0034165//positive regulation of toll-like receptor 9 signaling pathway;GO:0043367//CD4-positive, alpha-beta T cell differentiation;GO:0045071//negative regulati…	K15045//radical S-adenosyl methionine domain-containing protein 2	XP_004005718.1//PREDICTED: radical S-adenosyl methionine domain-containing protein 2 [Ovis aries];XP_010850339.1//PREDICTED: radical S-adenosyl methionine domain-containing protein 2 [Bison bison bison];XP_011975190.1//PREDICTED: radical S-adenosyl methionine domain-containing protein 2 [Ovis aries musimon];NP_001039406.1//radical S-adenosyl methionine domain-containing protein 2 precursor [Bos t…
102280800	697	4703	2082	-1.18165	9.04576e-229	Down	2.90268e-230	LOC102280800	NA	NA	NA	K06554//immunoglobulin lambda-like polypeptide 1	XP_015331087.1//PREDICTED: Ig heavy chain Mem5-like [Bos taurus] >XP_015322695.1 PREDICTED: Ig heavy chain Mem5-like [Bos taurus];AAI02190.1//IGL@ protein [Bos taurus];AAI42356.1//IGL@ protein [Bos taurus];XP_019832649.1//PREDICTED: LOW QUALITY PROTEIN: uncharacterized protein LOC109570963 [Bos indicus];XP_005901660.1//PREDICTED: immunoglobulin lambda-like polypeptide 5, partial [Bos mutus]
102266179	690	2031	500	-2.02823	4.30108e-217	Down	1.42199e-218	LY6D	GO:0009986//cell surface;GO:0005886//plasma membrane;GO:0031225//anchored component of membrane	NA	GO:0030098//lymphocyte differentiation;GO:0035634//response to stilbenoid	K06846//lymphocyte antigen 6 complex locus protein D/E/G6/H	XP_010837470.1//PREDICTED: lymphocyte antigen 6D [Bison bison bison];XP_005688861.1//PREDICTED: lymphocyte antigen 6D [Capra hircus];XP_006043500.1//PREDICTED: lymphocyte antigen 6D [Bubalus bubalis];NP_001069985.1//lymphocyte antigen 6D precursor [Bos taurus] >Q148C3.1 RecName: Full=Lymphocyte antigen 6D; Short=Ly-6D; Flags: Precursor >AAI18491.1 Lymphocyte antigen 6 complex, locus D [Bos taurus…
102280551	3764	3343	1272	-1.40008	1.03188e-211	Down	3.4832e-213	DDX58	NA	NA	NA	K12646//ATP-dependent RNA helicase DDX58 [EC:3.6.3.14]	XP_010837906.1//PREDICTED: probable ATP-dependent RNA helicase DDX58 [Bison bison bison];XP_580928.4//PREDICTED: probable ATP-dependent RNA helicase DDX58 [Bos taurus] >XP_002689526.3 PREDICTED: probable ATP-dependent RNA helicase DDX58 [Bos taurus] >DAA27040.1 TPA: DEAD (Asp-Glu-Ala-Asp) box polypeptide 58 [Bos taurus];XP_005909210.1//PREDICTED: probable ATP-dependent RNA helicase DDX58 [Bos mut…
102284826	1468	3994	1732	-1.21143	3.19545e-202	Down	1.14967e-203	LOC102284826	NA	NA	NA	NA	XP_006059809.1//PREDICTED: interleukin-32 isoform X3 [Bubalus bubalis];XP_017896280.1//PREDICTED: uncharacterized protein LOC108633902 isoform X1 [Capra hircus] >XP_017896281.1 PREDICTED: uncharacterized protein LOC108633902 isoform X1 [Capra hircus];XP_014336158.1//PREDICTED: uncharacterized protein LOC102284826 isoform X2 [Bos mutus];XP_014336137.1//PREDICTED: uncharacterized protein LOC1022848…
102272781	2442	1075	2932	1.44151	2.57712e-193	Up	9.59429e-195	CDR2	GO:0005737//cytoplasm	NA	NA	K10352//myosin heavy chain;K05853//Ca2+ transporting ATPase, sarcoplasmic/endoplasmic reticulum [EC:3.6.3.8]	XP_005904529.1//PREDICTED: cerebellar degeneration-related protein 2 [Bos mutus] >ELR49997.1 Cerebellar degeneration-related protein 2 [Bos mutus];XP_010835490.1//PREDICTED: cerebellar degeneration-related protein 2 [Bison bison bison];XP_012021826.1//PREDICTED: cerebellar degeneration-related protein 2 isoform X2 [Ovis aries musimon];NP_001039848.1//cerebellar degeneration-related protein 2 [Bos…
102285057	4599	258	1409	2.44319	1.2873e-188	Up	4.91761e-190	LOC102285057	NA	NA	NA	K10384//filaggrin	XP_020761860.1//hornerin [Odocoileus virginianus texanus];XP_010825147.1//PREDICTED: hornerin isoform X2 [Bos taurus] >XP_010801375.1 PREDICTED: hornerin isoform X2 [Bos taurus];XP_010825146.1//PREDICTED: hornerin isoform X1 [Bos taurus] >XP_010801374.1 PREDICTED: hornerin isoform X1 [Bos taurus];DAA31738.1//TPA: cornulin-like [Bos taurus];XP_014333448.1//PREDICTED: filaggrin-2 [Bos mutus];XP_012…
102266201	1277	2430	808	-1.59457	9.70846e-187	Down	3.78965e-188	LOC102266201	GO:0005576//extracellular region	GO:0004522//ribonuclease A activity;GO:0004540//ribonuclease activity;GO:0004519//endonuclease activity;GO:0003676//nucleic acid binding	NA	K01168//pancreatic ribonuclease [EC:3.1.27.5]	XP_006062105.1//PREDICTED: ribonuclease pancreatic-like isoform X1 [Bubalus bubalis] >XP_006062106.1 PREDICTED: ribonuclease pancreatic-like isoform X2 [Bubalus bubalis];NP_001014408.2//ribonuclease pancreatic precursor [Bos taurus] >XP_005211519.1 PREDICTED: ribonuclease pancreatic isoform X1 [Bos taurus] >XP_010837737.1 PREDICTED: ribonuclease pancreatic [Bison bison bison] >XP_019823985.1 PRED…
102283898	4767	4937	2465	-1.00808	7.98792e-186	Down	3.14024e-187	IL17REL	NA	NA	NA	K06236//collagen, type I, alpha;K05168//interleukin 17 receptor E;K16608//tubulin monoglycylase TTLL3/8 [EC:6.3.2.-]	XP_005981176.1//PREDICTED: putative interleukin-17 receptor E-like [Pantholops hodgsonii];XP_005903971.1//PREDICTED: putative interleukin-17 receptor E-like [Bos mutus];XP_010857690.1//PREDICTED: putative interleukin-17 receptor E-like [Bison bison bison];XP_015326955.1//PREDICTED: putative interleukin-17 receptor E-like isoform X1, partial [Bos taurus];XP_015319158.1//PREDICTED: putative interle…
102275978	1939	3861	1727	-1.16674	2.87783e-184	Down	1.15933e-185	IRF7	GO:0005634//nucleus;GO:0005654//nucleoplasm;GO:0005829//cytosol	GO:0000975//null;GO:0000982//transcription factor activity, RNA polymerase II proximal promoter sequence-specific DNA binding;GO:0000979//RNA polymerase II core promoter sequence-specific DNA binding;GO:0003700//DNA binding transcription factor activity	GO:0034124//regulation of MyD88-dependent toll-like receptor signaling pathway;GO:0032728//positive regulation of interferon-beta production;GO:0016064//immunoglobulin mediated immune response;GO:0045351//type I interferon biosynthetic process;GO:0034127//regulation of MyD88-independent toll-like receptor signaling pathway;GO:0032727//positive regulation of interferon-alpha production;GO:0032607/…	K09447//interferon regulatory factor 7	XP_006045842.1//PREDICTED: interferon regulatory factor 7 [Bubalus bubalis];ELR56830.1//Interferon regulatory factor 7, partial [Bos mutus];XP_005895176.1//PREDICTED: interferon regulatory factor 7 [Bos mutus] >XP_014333532.1 PREDICTED: interferon regulatory factor 7 [Bos mutus];XP_015316807.1//PREDICTED: interferon regulatory factor 7 isoform X1 [Bos taurus] >DAA13519.1 TPA: interferon regulator…
102265975	2206	4557	2211	-1.04942	2.97254e-183	Down	1.20161e-184	VSIG8	GO:0005622//intracellular;GO:0016021//integral component of membrane	GO:0003723//RNA binding	NA	K06788//coxsackievirus and adenovirus receptor	XP_005981778.1//PREDICTED: V-set and immunoglobulin domain-containing protein 8 [Pantholops hodgsonii];XP_010845166.1//PREDICTED: LOW QUALITY PROTEIN: V-set and immunoglobulin domain-containing protein 8 [Bison bison bison];XP_010801062.1//PREDICTED: V-set and immunoglobulin domain-containing protein 8 isoform X1 [Bos taurus];NP_001192802.1//V-set and immunoglobulin domain-containing protein 8 pr…
106701159	708	1057	123	-3.10928	9.78769e-183	Down	3.98374e-184	LOC106701159	NA	NA	NA	K13539//leishmanolysin-like peptidase [EC:3.4.24.-];K02599//Notch 1	DAA19083.1//TPA: hypothetical protein BOS_18435 [Bos taurus];XP_010814086.2//PREDICTED: low-density lipoprotein receptor-related protein 2 isoform X2 [Bos taurus] >XP_010796415.2 PREDICTED: low-density lipoprotein receptor-related protein 2 isoform X2 [Bos taurus];XP_019837877.1//PREDICTED: keratin-associated protein 10-1-like isoform X1 [Bos indicus];XP_010814089.2//PREDICTED: keratin-associated…
novel_G000208	23695	494.09	1823.39	1.87774	1.76688e-175	Up	7.38784e-177	NA	GO:0005622//intracellular	GO:0003676//nucleic acid binding	GO:0006355//regulation of transcription, DNA-templated	K09228//KRAB domain-containing zinc finger protein;K08474//taste receptor type 2;K17086//transmembrane 9 superfamily member 2/4	XP_012770481.1//hypothetical protein, conserved [Babesia bigemina] >CDR71535.1 hypothetical protein, conserved [Babesia bigemina]
102287805	2793	212	1223	2.52225	7.0052e-170	Up	2.98746e-171	DUSP5	NA	NA	NA	K04459//dual specificity MAP kinase phosphatase [EC:3.1.3.16 3.1.3.48]	XP_019808734.1//PREDICTED: dual specificity protein phosphatase 5 [Bos indicus];NP_001291211.1//dual specificity protein phosphatase 5 [Bos taurus];ELR57072.1//Dual specificity protein phosphatase 5, partial [Bos mutus];XP_010857897.1//PREDICTED: dual specificity protein phosphatase 5 [Bison bison bison];XP_005894834.1//PREDICTED: dual specificity protein phosphatase 5 [Bos mutus]
novel_G000073	603	1332.96	275.51	-2.28049	2.58869e-165	Down	1.13994e-166	NA	NA	NA	NA	NA	XP_011987336.1//PREDICTED: zinc finger protein 36, C3H1 type-like 3 [Ovis aries musimon]
102284049	2668	939	105	-3.16677	3.58073e-165	Down	1.58176e-166	LOC102284049	GO:0009986//cell surface;GO:0016021//integral component of membrane	GO:0008191//metalloendopeptidase inhibitor activity	GO:0051607//defense response to virus;GO:0045087//innate immune response;GO:1903901//negative regulation of viral life cycle	K06731//bone marrow stromal cell antigen 2	XP_010843931.1//PREDICTED: bone marrow stromal antigen 2-like [Bison bison bison];BAM36439.1//bone marrow stromal antigen 2 type B [Bos taurus];XP_006057962.1//PREDICTED: bone marrow stromal antigen 2-like [Bubalus bubalis];XP_005897962.2//PREDICTED: bone marrow stromal antigen 2 [Bos mutus];XP_015327412.1//PREDICTED: bone marrow stromal antigen 2 isoform X1 [Bos taurus] >XP_015327413.1 PREDICTED…
102272863	3911	1908	604	-1.66548	2.96407e-156	Down	1.37935e-157	HERC6	NA	NA	NA	K10614//E3 ubiquitin-protein ligase HERC3 [EC:2.3.2.26];K10615//E3 ubiquitin-protein ligase HERC4 [EC:2.3.2.26]	XP_010858469.1//PREDICTED: probable E3 ubiquitin-protein ligase HERC6 isoform X1 [Bison bison bison];DAA28788.1//TPA: hect domain and RLD 6-like isoform 1 [Bos taurus];XP_014334294.1//PREDICTED: probable E3 ubiquitin-protein ligase HERC6 isoform X2 [Bos mutus];DAA28789.1//TPA: hect domain and RLD 6-like isoform 2 [Bos taurus];NP_001179573.1//probable E3 ubiquitin-protein ligase HERC6 [Bos taurus]…
102265038	886	4005.45	1972.98	-1.02763	8.73181e-156	Down	4.08768e-157	LOC102265038	NA	NA	NA	K02987//small subunit ribosomal protein S4e	XP_008155838.1//PREDICTED: 40S ribosomal protein S4, X isoform [Eptesicus fuscus] >XP_014388214.1 PREDICTED: 40S ribosomal protein S4, X isoform [Myotis brandtii];XP_010840576.1//PREDICTED: 40S ribosomal protein S4, X isoform-like [Bison bison bison];XP_005900947.1//PREDICTED: 40S ribosomal protein S4 isoform X1 [Bos mutus] >XP_014335316.1 PREDICTED: 40S ribosomal protein S4 isoform X3 [Bos mutus…
novel_G000071	603	1028.96	2573.99	1.31678	4.00398e-148	Up	1.91891e-149	NA	NA	NA	NA	NA	XP_011987336.1//PREDICTED: zinc finger protein 36, C3H1 type-like 3 [Ovis aries musimon]
102287642	1488	2500.83	1020.31	-1.29944	1.23649e-141	Down	6.20068e-143	LOC102287642	GO:0016021//integral component of membrane	NA	NA	K06751//major histocompatibility complex, class I	XP_012018734.1//PREDICTED: BOLA class I histocompatibility antigen, alpha chain BL3-7-like isoform X3 [Ovis aries musimon] >XP_012018735.1 PREDICTED: BOLA class I histocompatibility antigen, alpha chain BL3-7-like isoform X3 [Ovis aries musimon];XP_017894374.1//PREDICTED: BOLA class I histocompatibility antigen, alpha chain BL3-7-like [Capra hircus];XP_014945501.1//PREDICTED: BOLA class I histoco…
102267863	2435	1782	3626	1.01884	1.39222e-138	Up	7.09768e-140	BCHE	NA	NA	NA	K01050//cholinesterase [EC:3.1.1.8]	XP_020733952.1//cholinesterase [Odocoileus virginianus texanus];XP_014638708.1//PREDICTED: cholinesterase isoform X1 [Ceratotherium simum simum];XP_012025970.1//PREDICTED: cholinesterase isoform X1 [Ovis aries musimon];XP_014714395.1//PREDICTED: cholinesterase isoform X2 [Equus asinus];XP_004424836.1//PREDICTED: cholinesterase isoform X2 [Ceratotherium simum simum]
102286546	1524	1590	492	-1.69833	5.19544e-134	Down	2.68477e-135	EPSTI1	NA	NA	NA	K12327//caldesmon;K12875//apoptotic chromatin condensation inducer in the nucleus	XP_010852904.1//PREDICTED: epithelial-stromal interaction protein 1 isoform X2 [Bison bison bison];XP_006076561.1//PREDICTED: epithelial-stromal interaction protein 1 [Bubalus bubalis];XP_010852902.1//PREDICTED: epithelial-stromal interaction protein 1 isoform X1 [Bison bison bison];XP_014338404.1//PREDICTED: epithelial-stromal interaction protein 1 [Bos mutus];XP_002700950.2//PREDICTED: epitheli…
novel_G000359	420	965	180	-2.42857	3.64356e-129	Down	1.94357e-130	NA	NA	NA	NA	K05408//C-C motif chemokine 3	ELR53537.1//Perlwapin, partial [Bos mutus]
102270523	2564	1188.95	290	-2.0416	1.30171e-128	Down	6.96174e-130	IFI44L	NA	NA	GO:0051607//defense response to virus	K08474//taste receptor type 2;K17086//transmembrane 9 superfamily member 2/4;K14351//arylacetamide deacetylase-like 3/4 [EC:3.1.1.-]	XP_014337264.1//PREDICTED: interferon-induced protein 44-like [Bos mutus] >ELR48416.1 Interferon-induced protein 44-like protein [Bos mutus];XP_019812786.1//PREDICTED: interferon-induced protein 44-like [Bos indicus];XP_010855874.1//PREDICTED: interferon-induced protein 44-like [Bison bison bison];XP_005967366.1//PREDICTED: LOW QUALITY PROTEIN: interferon-induced protein 44-like [Pantholops hodgs…
102273042	1499	836	133	-2.65811	7.63089e-124	Down	4.20832e-125	LOC102273042	NA	NA	NA	K14217//interferon-induced protein with tetratricopeptide repeats 1	XP_019844216.1//PREDICTED: interferon-induced protein with tetratricopeptide repeats 1-like [Bos indicus];XP_020750130.1//interferon-induced protein with tetratricopeptide repeats 1-like [Odocoileus virginianus texanus];XP_005969169.1//PREDICTED: interferon-induced protein with tetratricopeptide repeats 1 [Pantholops hodgsonii];XP_015316084.1//PREDICTED: interferon-induced protein with tetratrico…
novel_G000542	1160	975.99	196.88	-2.31559	1.48593e-123	Down	8.23594e-125	NA	NA	NA	NA	NA	ANN46371.1//secreted immunoglobulin mu2 heavy chain constant region, partial [Bos taurus]
102286489	576	1677.2	582.62	-1.53147	6.8222e-122	Down	3.84763e-123	LOC102286489	GO:0005615//extracellular space	GO:0008201//heparin binding;GO:0008009//chemokine activity;GO:0048020//CCR chemokine receptor binding	GO:0048247//lymphocyte chemotaxis;GO:0007186//G-protein coupled receptor signaling pathway;GO:0030593//neutrophil chemotaxis;GO:0070098//chemokine-mediated signaling pathway;GO:0043547//positive regulation of GTPase activity;GO:0071356//cellular response to tumor necrosis factor;GO:0006954//inflammatory response;GO:0071346//cellular response to interferon-gamma;GO:0071347//cellular response to in…	K05408//C-C motif chemokine 3;K12964//C-C motif chemokine 4	NP_001029392.1//regakine-1 precursor [Bos taurus] >XP_019837977.1 PREDICTED: regakine-1 [Bos indicus] >P82943.2 RecName: Full=Regakine-1; Flags: Precursor >CAC85743.1 regakine-1 protein [Bos taurus] >DAA19116.1 TPA: regakine-1 precursor [Bos taurus];XP_020740828.1//regakine-1-like [Odocoileus virginianus texanus];NP_001093099.1//regakine 1-like protein precursor [Ovis aries] >ABR10700.1 regakine …
102264745	1566	1434	2989	1.05358	7.72059e-121	Up	4.42938e-122	TSPAN2	NA	NA	NA	K17354//tetraspanin-2	XP_005974519.1//PREDICTED: tetraspanin-2 [Pantholops hodgsonii];XP_014947169.1//PREDICTED: tetraspanin-2 isoform X1 [Ovis aries];XP_006058752.1//PREDICTED: tetraspanin-2, partial [Bubalus bubalis];XP_005204098.1//PREDICTED: tetraspanin-2 isoform X1 [Bos taurus] >XP_010829051.1 PREDICTED: tetraspanin-2 isoform X2 [Bison bison bison] >XP_019812307.1 PREDICTED: tetraspanin-2 [Bos indicus];XP_0059111…
102269857	5570	1453	2973	1.02685	2.76217e-115	Up	1.65375e-116	NCAM1	GO:0016021//integral component of membrane;GO:0005886//plasma membrane	NA	GO:0007155//cell adhesion	K06491//neural cell adhesion molecule	XP_010810651.1//PREDICTED: neural cell adhesion molecule 1 isoform X11 [Bos taurus] >XP_010828648.1 PREDICTED: neural cell adhesion molecule 1 isoform X10 [Bison bison bison];XP_010810650.1//PREDICTED: neural cell adhesion molecule 1 isoform X10 [Bos taurus];XP_005215863.1//PREDICTED: neural cell adhesion molecule 1 isoform X13 [Bos taurus] >XP_010828643.1 PREDICTED: neural cell adhesion molecule…
102284956	6455	1437.18	2921.04	1.0172	1.45042e-111	Up	9.00628e-113	CACNB2	GO:1990454//L-type voltage-gated calcium channel complex;GO:0005891//voltage-gated calcium channel complex	GO:0051015//actin filament binding;GO:0086056//voltage-gated calcium channel activity involved in AV node cell action potential;GO:0008331//high voltage-gated calcium channel activity	GO:0007528//neuromuscular junction development;GO:0007601//visual perception;GO:0086091//regulation of heart rate by cardiac conduction;GO:0070509//calcium ion import;GO:0098912//membrane depolarization during atrial cardiac muscle cell action potential;GO:0007268//chemical synaptic transmission;GO:1901385//regulation of voltage-gated calcium channel activity;GO:0051928//positive regulation of ca…	K04863//voltage-dependent calcium channel beta-2	XP_005891988.1//PREDICTED: voltage-dependent L-type calcium channel subunit beta-2 isoform X2 [Bos mutus];XP_006075996.1//PREDICTED: voltage-dependent L-type calcium channel subunit beta-2 isoform X2 [Bubalus bubalis];XP_005891987.1//PREDICTED: voltage-dependent L-type calcium channel subunit beta-2 isoform X1 [Bos mutus] >XP_010858295.1 PREDICTED: voltage-dependent L-type calcium channel subunit…
102275351	6951	2556	1201	-1.09569	1.05614e-110	Down	6.64604e-112	LOC102275351	GO:0043231//intracellular membrane-bounded organelle;GO:0005829//cytosol;GO:0005769//early endosome	NA	GO:0034058//endosomal vesicle fusion	K14611//solute carrier family 23 (nucleobase transporter), member 1/2;K01106//inositol-1,4,5-trisphosphate 5-phosphatase [EC:3.1.3.56];K14740//metallothionein 3;K10838//xeroderma pigmentosum group C-complementing protein	XP_005678975.2//PREDICTED: sterile alpha motif domain-containing protein 9 [Capra hircus] >XP_005678976.2 PREDICTED: sterile alpha motif domain-containing protein 9 [Capra hircus];XP_020751092.1//sterile alpha motif domain-containing protein 9-like [Odocoileus virginianus texanus] >XP_020751093.1 sterile alpha motif domain-containing protein 9-like [Odocoileus virginianus texanus] >XP_020751094.1…
102267551	2783	353	1216	1.77837	4.55473e-109	Up	2.9168e-110	ARG1	GO:0070062//extracellular exosome;GO:0005634//nucleus;GO:0005737//cytoplasm	GO:0046872//metal ion binding;GO:0004053//arginase activity	GO:0006525//arginine metabolic process;GO:0046007//negative regulation of activated T cell proliferation;GO:0042832//defense response to protozoan;GO:0060336//negative regulation of interferon-gamma-mediated signaling pathway;GO:0000050//urea cycle;GO:2000552//negative regulation of T-helper 2 cell cytokine production;GO:0070965//positive regulation of neutrophil mediated killing of fungus	K01476//arginase [EC:3.5.3.1]	XP_006055478.1//PREDICTED: arginase-1 isoform X1 [Bubalus bubalis] >XP_006055479.1 PREDICTED: arginase-1 isoform X2 [Bubalus bubalis];NP_001039619.1//arginase-1 [Bos taurus] >XP_005210981.1 PREDICTED: arginase-1 isoform X1 [Bos taurus] >XP_010806852.1 PREDICTED: arginase-1 isoform X1 [Bos taurus] >Q2KJ64.1 RecName: Full=Arginase-1; AltName: Full=Liver-type arginase; AltName: Full=Type I arginase …
102280103	7032	1273	2613	1.03144	3.27638e-102	Up	2.23469e-103	CDON	NA	NA	NA	K20033//cell adhesion molecule-related/down-regulated by oncogenes	ELR58864.1//Cell adhesion molecule-related/down-regulated by oncogenes [Bos mutus];XP_005892337.1//PREDICTED: cell adhesion molecule-related/down-regulated by oncogenes isoform X1 [Bos mutus];XP_010827780.1//PREDICTED: cell adhesion molecule-related/down-regulated by oncogenes isoform X1 [Bison bison bison] >XP_010827781.1 PREDICTED: cell adhesion molecule-related/down-regulated by oncogenes isof…
102283416	2623	2202	1002	-1.14197	4.81421e-102	Down	3.29028e-103	CMPK2	GO:0005739//mitochondrion;GO:0005737//cytoplasm	GO:0004798//thymidylate kinase activity;GO:0009041//uridylate kinase activity;GO:0033862//UMP kinase activity;GO:0004550//nucleoside diphosphate kinase activity;GO:0004127//cytidylate kinase activity	GO:0006233//dTDP biosynthetic process;GO:0006235//dTTP biosynthetic process;GO:0071222//cellular response to lipopolysaccharide;GO:0006227//dUDP biosynthetic process	K13809//UMP-CMP kinase 2, mitochondrial [EC:2.7.4.14]	ELR51507.1//UMP-CMP kinase 2, mitochondrial, partial [Bos mutus];XP_014335857.1//PREDICTED: UMP-CMP kinase 2, mitochondrial [Bos mutus];XP_002691535.3//PREDICTED: UMP-CMP kinase 2, mitochondrial [Bos taurus] >XP_001252651.4 PREDICTED: UMP-CMP kinase 2, mitochondrial [Bos taurus] >DAA24482.1 TPA: UMP-CMP kinase 2-like [Bos taurus];XP_010850408.1//PREDICTED: UMP-CMP kinase 2, mitochondrial [Bison b…
102273805	3196	1278	2609	1.02357	8.51508e-101	Up	5.90244e-102	MAMDC2	NA	NA	NA	K05637//laminin, alpha 1/2;K18762//zygote arrest protein 1;K01316//enterokinase [EC:3.4.21.9];K08606//meprin B [EC:3.4.24.63]	XP_020757540.1//MAM domain-containing protein 2 [Odocoileus virginianus texanus];XP_011978822.1//PREDICTED: MAM domain-containing protein 2 isoform X2 [Ovis aries] >XP_011983725.1 PREDICTED: MAM domain-containing protein 2 isoform X2 [Ovis aries musimon];XP_006080676.1//PREDICTED: MAM domain-containing protein 2 isoform X2 [Bubalus bubalis];XP_005897534.1//PREDICTED: MAM domain-containing protein…
102280711	1847	291	1057	1.85485	1.55594e-100	Up	1.08286e-101	LOC102280711	NA	NA	NA	NA	XP_014957301.1//PREDICTED: uncharacterized protein C14orf132 homolog [Ovis aries];XP_020754743.1//uncharacterized protein C14orf132 homolog [Odocoileus virginianus texanus];XP_014944172.1//PREDICTED: uncharacterized protein LOC105606653 [Ovis aries musimon];DAA17367.1//TPA: chromosome 14 open reading frame 132-like [Bos taurus];XP_006047609.1//PREDICTED: uncharacterized protein LOC102393868 [Buba…
102277645	2822	981.08	266.32	-1.88725	5.64506e-96	Down	4.06985e-97	LOC102277645	NA	NA	NA	K20899//guanylate-binding protein 1/3/4/7	XP_007176425.1//PREDICTED: interferon-induced guanylate-binding protein 1 [Balaenoptera acutorostrata scammoni];ELR61693.1//Interferon-induced guanylate-binding protein 1, partial [Bos mutus];XP_007110128.1//PREDICTED: interferon-induced guanylate-binding protein 1-like [Physeter catodon];XP_020745864.1//guanylate-binding protein 1-like [Odocoileus virginianus texanus] >XP_020745865.1 guanylate-b…
102272698	2726	1080.23	323	-1.74777	3.95711e-95	Down	2.86391e-96	HHLA2	NA	NA	NA	K06747//immune costimulatory protein B7-H4;K06746//immune costimulatory protein B7-H3	XP_015326749.1//PREDICTED: HERV-H LTR-associating protein 2 isoform X2 [Bos taurus] >XP_015317473.1 PREDICTED: HERV-H LTR-associating protein 2 isoform X2 [Bos taurus];XP_019832559.1//PREDICTED: HERV-H LTR-associating protein 2 isoform X2 [Bos indicus];XP_014336985.1//PREDICTED: HERV-H LTR-associating protein 2 [Bos mutus];XP_010836871.1//PREDICTED: HERV-H LTR-associating protein 2 isoform X4 [Bi…
102281226	2523	322	1084	1.74519	7.18333e-95	Up	5.20882e-96	CCDC13	GO:0005634//nucleus;GO:0005829//cytosol;GO:0034451//centriolar satellite	NA	GO:1905515//non-motile cilium assembly;GO:0006974//cellular response to DNA damage stimulus;GO:0031122//cytoplasmic microtubule organization	K10352//myosin heavy chain;K18586//ubiquinone biosynthesis protein COQ4	XP_010833733.1//PREDICTED: coiled-coil domain-containing protein 13 [Bison bison bison];XP_005891151.2//PREDICTED: coiled-coil domain-containing protein 13 [Bos mutus];XP_006051844.1//PREDICTED: coiled-coil domain-containing protein 13 isoform X1 [Bubalus bubalis];XP_005222578.1//PREDICTED: coiled-coil domain-containing protein 13 isoform X2 [Bos taurus];XP_005222577.1//PREDICTED: coiled-coil dom…
novel_G000651	713	770.54	164.71	-2.23198	1.38331e-93	Down	1.01461e-94	NA	NA	NA	NA	K06856//immunoglobulin heavy chain	AAC71048.1//immunoglobulin heavy chain constant region, partial [Bos taurus]
102272653	5934	2133	1006	-1.09029	7.59032e-92	Down	5.66209e-93	PARP14	NA	GO:0003723//RNA binding;GO:0003950//NAD+ ADP-ribosyltransferase activity	NA	K15261//poly [ADP-ribose] polymerase 10/14/15 [EC:2.4.2.30]	DAA33460.1//TPA: poly (ADP-ribose) polymerase family, member 14 [Bos taurus];XP_020768442.1//poly [ADP-ribose] polymerase 14 [Odocoileus virginianus texanus];NP_001193467.1//poly [ADP-ribose] polymerase 14 [Bos taurus];XP_005971688.1//PREDICTED: poly [ADP-ribose] polymerase 14 [Pantholops hodgsonii];XP_005675087.2//PREDICTED: poly [ADP-ribose] polymerase 14 [Capra hircus]
102272424	902	510	57	-3.1675	3.01644e-90	Down	2.28787e-91	SBSN	GO:0031012//extracellular matrix;GO:0070062//extracellular exosome	NA	NA	K19719//collagen, type II, alpha;K06236//collagen, type I, alpha	XP_019834753.1//PREDICTED: LOW QUALITY PROTEIN: suprabasin [Bos indicus];XP_005908250.1//PREDICTED: suprabasin [Bos mutus];XP_020727464.1//suprabasin isoform X2 [Odocoileus virginianus texanus];XP_010813101.1//PREDICTED: suprabasin isoform X1 [Bos taurus];NP_001098467.1//suprabasin precursor [Bos taurus] >A6QQF6.1 RecName: Full=Suprabasin; Flags: Precursor >AAI49807.1 SBSN protein [Bos taurus] >D…
102279350	2728	940.02	261.68	-1.85093	1.18769e-89	Down	9.1072e-91	LOC102279350	NA	GO:0005525//GTP binding;GO:0003924//GTPase activity	NA	K20899//guanylate-binding protein 1/3/4/7	XP_007176425.1//PREDICTED: interferon-induced guanylate-binding protein 1 [Balaenoptera acutorostrata scammoni];XP_006074925.1//PREDICTED: interferon-induced guanylate-binding protein 1-like isoform X1 [Bubalus bubalis] >XP_006074926.1 PREDICTED: interferon-induced guanylate-binding protein 1-like isoform X2 [Bubalus bubalis];XP_005893736.1//PREDICTED: guanylate-binding protein 1 [Bos mutus];XP_0…
102264395	1686	868	228	-1.9347	6.97022e-88	Down	5.46095e-89	IDO1	NA	NA	NA	K00463//indoleamine 2,3-dioxygenase [EC:1.13.11.52]	XP_005897589.1//PREDICTED: indoleamine 2,3-dioxygenase 1 isoform X1 [Bos mutus];XP_014334236.1//PREDICTED: indoleamine 2,3-dioxygenase 1 isoform X2 [Bos mutus];ELR55115.1//Indoleamine 2,3-dioxygenase 1 [Bos mutus];DAA14433.1//TPA: indoleamine 2,3-dioxygenase 1 [Bos taurus];XP_010844654.1//PREDICTED: indoleamine 2,3-dioxygenase 1 [Bison bison bison]
102273435	949	687.42	139.82	-2.30366	7.55208e-87	Down	6.00074e-88	LOC102273435	NA	NA	NA	K13915//lysozyme C [EC:3.2.1.17]	CDM98814.1//TPA: lysozyme F5 [Bos taurus];CDM98813.1//TPA: lysozyme F4 [Bos taurus];ELR53117.1//Lysozyme C-1 [Bos mutus];XP_010839852.1//PREDICTED: lysozyme C-2-like [Bison bison bison] >ELR53118.1 hypothetical protein M91_04732 [Bos mutus];XP_019816395.1//PREDICTED: lysozyme C-2-like [Bos indicus]
102269589	2723	1101.79	365.3	-1.59873	1.29405e-85	Down	1.04261e-86	LOC102269589	NA	GO:0005525//GTP binding;GO:0003924//GTPase activity	NA	K20897//guanylate-binding protein 2	XP_010858667.1//PREDICTED: interferon-induced guanylate-binding protein 2-like [Bison bison bison];XP_002686293.3//PREDICTED: guanylate-binding protein 2 [Bos taurus] >XP_015318180.1 PREDICTED: guanylate-binding protein 2 [Bos taurus];XP_019812694.1//PREDICTED: guanylate-binding protein 2-like isoform X2 [Bos indicus];AAI22836.1//LOC781710 protein, partial [Bos taurus];XP_005905979.1//PREDICTED: …
102271225	3462	1870	861	-1.12499	8.42623e-85	Down	6.83579e-86	UBA7	GO:0005737//cytoplasm	GO:0008641//ubiquitin-like modifier activating enzyme activity;GO:0019782//ISG15 activating enzyme activity;GO:0004839//ubiquitin activating enzyme activity	GO:0006464//cellular protein modification process;GO:0006511//ubiquitin-dependent protein catabolic process;GO:0032020//ISG15-protein conjugation;GO:0006974//cellular response to DNA damage stimulus	K10698//ubiquitin-activating enzyme E1-like [EC:6.2.1.45]	XP_019840458.1//PREDICTED: ubiquitin-like modifier-activating enzyme 7 [Bos indicus];XP_005892163.1//PREDICTED: ubiquitin-like modifier-activating enzyme 7 isoform X1 [Bos mutus] >ELR58971.1 Ubiquitin-like modifier-activating enzyme 7 [Bos mutus];XP_005892162.1//PREDICTED: ubiquitin-like modifier-activating enzyme 7 isoform X2 [Bos mutus];XP_010850146.1//PREDICTED: LOW QUALITY PROTEIN: ubiquitin-…
102279916	3710	986	2061.03	1.05767	3.20795e-84	Up	2.63365e-85	PVRL3	NA	NA	NA	K06592//poliovirus receptor-related protein 3	DAA33528.1//TPA: poliovirus receptor-related 3-like [Bos taurus];ELR57785.1//Poliovirus receptor-related protein 3, partial [Bos mutus];XP_012045504.1//PREDICTED: nectin-3 isoform X4 [Ovis aries];XP_012045492.1//PREDICTED: nectin-3 isoform X2 [Ovis aries];XP_014333040.1//PREDICTED: nectin-3 [Bos mutus];XP_012045488.1//PREDICTED: nectin-3 isoform X1 [Ovis aries] >XP_012011183.1 PREDICTED: nectin-3…
102277402	841	1181	425	-1.48051	4.79883e-82	Down	4.05305e-83	PSORS1C2	NA	NA	NA	K16760//coiled-coil alpha-helical rod protein 1;K07605//type II keratin, basic	XP_005965470.1//PREDICTED: psoriasis susceptibility 1 candidate gene 2 protein homolog [Pantholops hodgsonii];XP_005896114.1//PREDICTED: psoriasis susceptibility 1 candidate gene 2 protein [Bos mutus] >ELR56165.1 hypothetical protein M91_16123 [Bos mutus];XP_010831209.1//PREDICTED: psoriasis susceptibility 1 candidate gene 2 protein [Bison bison bison];NP_001073843.1//psoriasis susceptibility 1 c…
102266098	1510	1661	736	-1.18031	2.14684e-81	Down	1.83706e-82	JCHAIN	GO:0071756//pentameric IgM immunoglobulin complex;GO:0070062//extracellular exosome;GO:0072562//blood microparticle;GO:0071748//monomeric IgA immunoglobulin complex;GO:0071752//secretory dimeric IgA immunoglobulin complex	GO:0003697//single-stranded DNA binding;GO:0031210//phosphatidylcholine binding;GO:0034987//immunoglobulin receptor binding;GO:0030674//protein binding, bridging;GO:0019862//IgA binding;GO:0042834//peptidoglycan binding;GO:0042803//protein homodimerization activity	GO:0032461//positive regulation of protein oligomerization;GO:0060267//positive regulation of respiratory burst;GO:0003094//glomerular filtration;GO:0001895//retina homeostasis;GO:0045087//innate immune response;GO:0019731//antibacterial humoral response;GO:0002250//adaptive immune response	NA	XP_019818435.1//PREDICTED: immunoglobulin J chain [Bos indicus];NP_786967.1//immunoglobulin J chain precursor [Bos taurus] >XP_005897108.1 PREDICTED: immunoglobulin J chain isoform X1 [Bos mutus] >XP_010837409.1 PREDICTED: immunoglobulin J chain [Bison bison bison] >AAA93045.1 immunoglobulin J-chain [Bos taurus] >AAB03643.1 immunoglobulin J chain [Bos taurus] >AAI03427.1 Immunoglobulin J chain [B…
102265984	7268	234	846	1.84811	2.57578e-80	Up	2.21842e-81	ERICH3	NA	NA	NA	K19607//X-linked retinitis pigmentosa GTPase regulator;K21125//mucin-5AC	XP_006046300.1//PREDICTED: LOW QUALITY PROTEIN: uncharacterized protein C1orf173 homolog [Bubalus bubalis];XP_010847727.1//PREDICTED: LOW QUALITY PROTEIN: glutamate-rich protein 3 [Bison bison bison];XP_012011376.1//PREDICTED: glutamate-rich protein 3 isoform X1 [Ovis aries musimon];XP_019812818.1//PREDICTED: glutamate-rich protein 3 [Bos indicus];XP_005893532.1//PREDICTED: LOW QUALITY PROTEIN: g…
102270809	1826	719	174	-2.05294	8.24781e-79	Down	7.26391e-80	IFI44	NA	NA	NA	NA	XP_010855873.1//PREDICTED: interferon-induced protein 44 isoform X2 [Bison bison bison];XP_005906712.2//PREDICTED: interferon-induced protein 44 [Bos mutus];XP_005197907.1//PREDICTED: interferon-induced protein 44 isoform X1 [Bos taurus] >XP_005204484.1 PREDICTED: interferon-induced protein 44 isoform X1 [Bos taurus] >DAA31353.1 TPA: histocompatibility 28-like [Bos taurus];XP_010855872.1//PREDICT…
102273538	1532	1245	480	-1.38108	5.74969e-78	Down	5.11971e-79	LOC102273538	GO:0009986//cell surface	GO:0019770//IgG receptor activity;GO:0019767//IgE receptor activity	GO:0042119//neutrophil activation;GO:0045780//positive regulation of bone resorption	K06463//low affinity immunoglobulin gamma Fc receptor III	XP_010852996.1//PREDICTED: low affinity immunoglobulin gamma Fc region receptor III [Bison bison bison];XP_005203501.1//PREDICTED: low affinity immunoglobulin gamma Fc region receptor III isoform X1 [Bos taurus];XP_005903872.1//PREDICTED: low affinity immunoglobulin gamma Fc region receptor III [Bos mutus];ELR50500.1//Low affinity immunoglobulin gamma Fc region receptor III, partial [Bos mutus];N…
102270767	2723	991.72	2011.6	1.0143	7.43242e-77	Up	6.71098e-78	CTNNAL1	NA	NA	NA	K05691//catenin alpha;K18763//la-related protein 4	DAA26506.1//TPA: catenin (cadherin-associated protein), alpha-like 1 [Bos taurus];XP_012002660.1//PREDICTED: alpha-catulin isoform X3 [Ovis aries musimon];XP_014948244.1//PREDICTED: alpha-catulin isoform X1 [Ovis aries];NP_001178463.1//alpha-catulin [Bos taurus];XP_014964365.1//PREDICTED: alpha-catulin isoform X2 [Ovis aries musimon];XP_010841922.1//PREDICTED: alpha-catulin [Bison bison bison]
102266380	3737	1377	570	-1.27853	1.34106e-76	Down	1.21461e-77	IFIH1	GO:0005737//cytoplasm	GO:0003677//DNA binding;GO:0005524//ATP binding;GO:0042802//identical protein binding;GO:0003725//double-stranded RNA binding;GO:0016787//hydrolase activity;GO:0008270//zinc ion binding;GO:0043021//ribonucleoprotein complex binding;GO:0003727//single-stranded RNA binding	GO:0016925//protein sumoylation;GO:0071360//cellular response to exogenous dsRNA;GO:1904469//positive regulation of tumor necrosis factor secretion;GO:0060760//positive regulation of response to cytokine stimulus;GO:0035549//positive regulation of interferon-beta secretion;GO:1902741//positive regulation of interferon-alpha secretion;GO:0045087//innate immune response;GO:0039530//MDA-5 signaling …	K12647//interferon-induced helicase C domain-containing protein 1 [EC:3.6.4.13]	XP_010857263.1//PREDICTED: interferon-induced helicase C domain-containing protein 1 [Bison bison bison];XP_019827375.1//PREDICTED: interferon-induced helicase C domain-containing protein 1 [Bos indicus];XP_006074054.1//PREDICTED: interferon-induced helicase C domain-containing protein 1 [Bubalus bubalis];XP_005897350.2//PREDICTED: LOW QUALITY PROTEIN: interferon-induced helicase C domain-contain…
102278873	1438	996	2014	1.00981	2.14925e-76	Up	1.95556e-77	ARL4C	NA	NA	NA	K07945//ADP-ribosylation factor-like protein 4	EHH21784.1//hypothetical protein EGK_04923, partial [Macaca mulatta];XP_006745686.1//PREDICTED: ADP-ribosylation factor-like protein 4C-like isoform X1 [Leptonychotes weddellii];AAH49804.1//Arl4c protein, partial [Mus musculus];ERE82065.1//ADP-ribosylation factor-like protein 4C-like protein [Cricetulus griseus]
102267775	2493	2002	999	-1.00892	3.76117e-76	Down	3.43267e-77	CFB	GO:0005576//extracellular region	GO:0004252//serine-type endopeptidase activity	GO:0006957//complement activation, alternative pathway	K01335//component factor B [EC:3.4.21.47]	XP_004018978.2//PREDICTED: complement factor B [Ovis aries] >XP_012018834.1 PREDICTED: complement factor B [Ovis aries musimon];XP_010831648.1//PREDICTED: complement factor B [Bison bison bison];XP_005893840.1//PREDICTED: complement factor B [Bos mutus];XP_006041938.1//PREDICTED: complement factor B isoform X2 [Bubalus bubalis];NP_001035616.1//complement factor B precursor [Bos taurus] >XP_019841…
102277636	4329	645	1490	1.2019	6.15163e-75	Up	5.7596e-76	ADAMTSL3	NA	NA	NA	K08630//a disintegrin and metalloproteinase with thrombospondin motifs 16 [EC:3.4.24.-];K15191//La-related protein 7;K08621//a disintegrin and metalloproteinase with thrombospondin motifs 6 [EC:3.4.24.-];K08624//a disintegrin and metalloproteinase with thrombospondin motifs 9 [EC:3.4.24.-]	XP_019838765.1//PREDICTED: ADAMTS-like protein 3 [Bos indicus];XP_010829304.1//PREDICTED: ADAMTS-like protein 3 [Bison bison bison];XP_012024634.1//PREDICTED: ADAMTS-like protein 3 isoform X6 [Ovis aries musimon];XP_014332571.1//PREDICTED: ADAMTS-like protein 3, partial [Bos mutus];XP_017921684.1//PREDICTED: ADAMTS-like protein 3 isoform X3 [Capra hircus];XP_012024633.1//PREDICTED: ADAMTS-like pr…
102282862	5290	1679	787	-1.0992	1.60146e-73	Down	1.53722e-74	PLA2G4D	GO:0005737//cytoplasm	GO:0046872//metal ion binding;GO:0047498//calcium-dependent phospholipase A2 activity	GO:0046475//glycerophospholipid catabolic process	K16342//cytosolic phospholipase A2 [EC:3.1.1.4]	XP_019824149.1//PREDICTED: cytosolic phospholipase A2 delta [Bos indicus];ELR50375.1//Cytosolic phospholipase A2 delta, partial [Bos mutus];XP_005904037.1//PREDICTED: cytosolic phospholipase A2 delta [Bos mutus];XP_010846310.1//PREDICTED: cytosolic phospholipase A2 delta [Bison bison bison];NP_001179633.1//cytosolic phospholipase A2 delta [Bos taurus] >DAA25403.1 TPA: phospholipase A2, group IVD …
102283224	2747	469	1205	1.35534	4.14484e-73	Up	4.01313e-74	ARHGAP24	NA	NA	NA	K20642//Rho GTPase-activating protein 22/24/25	ELR51245.1//Rho GTPase-activating protein 24, partial [Bos mutus];XP_019818608.1//PREDICTED: rho GTPase-activating protein 24 isoform X2 [Bos indicus];XP_005208255.1//PREDICTED: rho GTPase-activating protein 24 isoform X1 [Bos taurus] >XP_010804595.1 PREDICTED: rho GTPase-activating protein 24 isoform X1 [Bos taurus];XP_005208257.1//PREDICTED: rho GTPase-activating protein 24 isoform X2 [Bos taur…
102284421	3230	554	1327	1.25417	1.98222e-71	Up	1.95779e-72	PDZRN4	NA	NA	NA	K15682//ligand of Numb protein X 3/4 [EC:2.3.2.27]	XP_020767637.1//PDZ domain-containing RING finger protein 4 [Odocoileus virginianus texanus];XP_007455302.1//PREDICTED: PDZ domain-containing RING finger protein 4-like [Lipotes vexillifer];XP_006055969.1//PREDICTED: PDZ domain-containing RING finger protein 4-like [Bubalus bubalis];XP_005680216.2//PREDICTED: PDZ domain-containing RING finger protein 4 [Capra hircus];XP_019789707.1//PREDICTED: PD…
102265839	1518	146	628	2.09876	1.17955e-70	Up	1.17975e-71	DYNC1I1	GO:0000922//spindle pole;GO:0005634//nucleus;GO:0005874//microtubule;GO:0031982//vesicle;GO:0005868//cytoplasmic dynein complex;GO:0000777//condensed chromosome kinetochore;GO:0036464//cytoplasmic ribonucleoprotein granule;GO:0055037//recycling endosome	GO:0003774//motor activity;GO:0045503//dynein light chain binding;GO:0045504//dynein heavy chain binding;GO:0030507//spectrin binding	GO:0007018//microtubule-based movement;GO:0010970//transport along microtubule;GO:2000582//positive regulation of ATP-dependent microtubule motor activity, plus-end-directed;GO:0047496//vesicle transport along microtubule	K10415//dynein intermediate chain, cytosolic	XP_002751563.1//PREDICTED: cytoplasmic dynein 1 intermediate chain 1 isoform X2 [Callithrix jacchus] >JAB20222.1 cytoplasmic dynein 1 intermediate chain 1 isoform b [Callithrix jacchus] >JAB27640.1 cytoplasmic dynein 1 intermediate chain 1 isoform b [Callithrix jacchus] >JAB34280.1 cytoplasmic dynein 1 intermediate chain 1 isoform b [Callithrix jacchus] >JAB49213.1 cytoplasmic dynein 1 intermedia…
102265968	2422	428	1118	1.3792	1.00376e-69	Up	1.02484e-70	LOC102265968	NA	NA	NA	K07423//cytochrome P450 family 2 subfamily W polypeptide 1	XP_011987990.1//PREDICTED: cytochrome P450 2W1 isoform X2 [Ovis aries musimon];XP_006078770.1//PREDICTED: cytochrome P450 2W1-like isoform X1 [Bubalus bubalis];XP_006078773.1//PREDICTED: cytochrome P450 2W1-like isoform X4 [Bubalus bubalis];XP_005910359.1//PREDICTED: cytochrome P450 2W1 [Bos mutus];ELR45670.1//Cytochrome P450 2W1, partial [Bos mutus];XP_003587906.2//PREDICTED: cytochrome P450 2W1…
102283173	561	1292.25	545.52	-1.25022	1.52224e-69	Down	1.55634e-70	LOC102283173	NA	NA	NA	K06856//immunoglobulin heavy chain	AAA98659.1//immunoglobulin heavy chain variable region, partial [Bos taurus];XP_015324130.1//PREDICTED: Ig heavy chain V region PJ14 isoform X3 [Bos taurus];XP_006040804.1//PREDICTED: putative V-set and immunoglobulin domain-containing-like protein IGHV4OR15-8-like, partial [Bubalus bubalis];XP_014338238.1//PREDICTED: Ig heavy chain V region PJ14 [Bos mutus];XP_005910696.1//PREDICTED: tyrosine-pr…
102281032	5211	675	177	-1.93718	9.44795e-69	Down	9.7777e-70	LOC102281032	NA	GO:0016614//oxidoreductase activity, acting on CH-OH group of donors;GO:0009055//electron transfer activity;GO:0051537//2 iron, 2 sulfur cluster binding;GO:0005506//iron ion binding;GO:0050660//flavin adenine dinucleotide binding;GO:0051287//NAD binding	NA	K00157//aldehyde oxidase [EC:1.2.3.1]	XP_014419160.1//PREDICTED: aldehyde oxidase 4 [Camelus ferus];XP_010859244.1//PREDICTED: aldehyde oxidase 4-like [Bison bison bison];XP_014338449.1//PREDICTED: LOW QUALITY PROTEIN: aldehyde oxidase 4-like [Bos mutus];XP_015095481.1//PREDICTED: aldehyde oxidase 4-like [Vicugna pacos];XP_017916615.1//PREDICTED: aldehyde oxidase 4 [Capra hircus];XP_019830210.1//PREDICTED: aldehyde oxidase 4-like [Bo…
102274894	2519	1685	834	-1.02067	1.62536e-65	Down	1.74756e-66	SLC30A10	GO:0016021//integral component of membrane;GO:0055037//recycling endosome;GO:0005886//plasma membrane;GO:0005769//early endosome	GO:0005385//zinc ion transmembrane transporter activity	GO:1905802//regulation of cellular response to manganese ion;GO:1903427//negative regulation of reactive oxygen species biosynthetic process;GO:0071421//manganese ion transmembrane transport;GO:1904385//cellular response to angiotensin;GO:0043524//negative regulation of neuron apoptotic process;GO:0010043//response to zinc ion;GO:0071579//regulation of zinc ion transport;GO:0061088//regulation of…	K14697//solute carrier family 30 (zinc transporter), member 10	XP_017915650.1//PREDICTED: zinc transporter 10 [Capra hircus];ELR49193.1//Zinc transporter 10 [Bos mutus];XP_005905628.1//PREDICTED: zinc transporter 10 [Bos mutus];NP_001179109.1//zinc transporter 10 [Bos taurus] >DAA21421.1 TPA: solute carrier family 30, member 10 [Bos taurus];XP_010851572.1//PREDICTED: zinc transporter 10 [Bison bison bison]
102271213	2846	0	370	9.52534	1.80524e-65	Up	1.94348e-66	B4GALNT2	NA	NA	NA	K09655//beta-1,4-N-acetylgalactosaminyltransferase 2 [EC:2.4.1.-]	XP_020726892.1//beta-1,4 N-acetylgalactosaminyltransferase 2 isoform X4 [Odocoileus virginianus texanus];DAA18671.1//TPA: beta-1,4-N-acetyl-galactosaminyl transferase 2 [Bos taurus];XP_019838008.1//PREDICTED: beta-1,4 N-acetylgalactosaminyltransferase 2 isoform X1 [Bos indicus];XP_019838009.1//PREDICTED: beta-1,4 N-acetylgalactosaminyltransferase 2 isoform X2 [Bos indicus];XP_005890410.1//PREDICT…
102270568	1227	874	304	-1.5296	5.21131e-64	Down	5.73344e-65	CA4	NA	NA	NA	K18246//carbonic anhydrase 4 [EC:4.2.1.1]	XP_010859875.1//PREDICTED: carbonic anhydrase 4 isoform X1 [Bison bison bison];XP_010859876.1//PREDICTED: carbonic anhydrase 4 isoform X2 [Bison bison bison];XP_010859877.1//PREDICTED: carbonic anhydrase 4 isoform X3 [Bison bison bison];XP_014332646.1//PREDICTED: carbonic anhydrase 4 [Bos mutus];ELR58850.1//Carbonic anhydrase 4, partial [Bos mutus];XP_005220030.1//PREDICTED: carbonic anhydrase 4 …
102285977	5740	73	439	2.58222	2.28652e-63	Up	2.54102e-64	ST6GAL2	GO:0016021//integral component of membrane	GO:0008373//sialyltransferase activity	GO:0006486//protein glycosylation;GO:0005975//carbohydrate metabolic process	K00779//beta-galactoside alpha2,6-sialyltransferase (sialyltransferase 2) [EC:2.4.99.1]	XP_015400057.1//PREDICTED: beta-galactoside alpha-2,6-sialyltransferase 2 [Panthera tigris altaica];XP_008054823.1//PREDICTED: LOW QUALITY PROTEIN: beta-galactoside alpha-2,6-sialyltransferase 2 [Carlito syrichta];XP_005890060.1//PREDICTED: beta-galactoside alpha-2,6-sialyltransferase 2 [Bos mutus];XP_014693961.1//PREDICTED: beta-galactoside alpha-2,6-sialyltransferase 2 [Equus asinus];XP_0071875…
102282563	1829	677	193	-1.81659	2.51348e-63	Down	2.79673e-64	RTP4	NA	NA	NA	K04989//polycystin 1L3	NP_001069429.1//receptor-transporting protein 4 [Bos taurus] >AAI05540.1 Receptor (chemosensory) transporter protein 4 [Bos taurus];XP_005899712.1//PREDICTED: receptor-transporting protein 4 [Bos mutus];XP_019813829.1//PREDICTED: receptor-transporting protein 4 [Bos indicus];ELR53585.1//Receptor-transporting protein 4 [Bos mutus];DAA33363.1//TPA: 28kD interferon responsive protein [Bos taurus]
102275936	2203	1402	649	-1.11723	3.26726e-63	Down	3.64453e-64	USP18	NA	GO:0036459//thiol-dependent ubiquitinyl hydrolase activity;GO:0019785//ISG15-specific protease activity	GO:0006511//ubiquitin-dependent protein catabolic process;GO:0035634//response to stilbenoid;GO:0016579//protein deubiquitination	K11846//ubiquitin carboxyl-terminal hydrolase 18/41 [EC:3.4.19.12]	XP_012030424.1//PREDICTED: ubl carboxyl-terminal hydrolase 18 isoform X1 [Ovis aries] >XP_012030425.1 PREDICTED: ubl carboxyl-terminal hydrolase 18 isoform X1 [Ovis aries];XP_005963103.1//PREDICTED: ubl carboxyl-terminal hydrolase 18-like isoform X2 [Pantholops hodgsonii];XP_012004268.1//PREDICTED: ubl carboxyl-terminal hydrolase 18 isoform X2 [Ovis aries musimon] >XP_012004269.1 PREDICTED: ubl c…
102264642	861	1046	416	-1.33626	1.51598e-62	Down	1.70156e-63	BST2	NA	NA	NA	K06731//bone marrow stromal cell antigen 2	BAM36437.1//bone marrow stromal antigen 2 type A-1 [Bos taurus];BAM36438.1//bone marrow stromal antigen 2 type A-2 [Bos taurus];XP_005909830.1//PREDICTED: bone marrow stromal antigen 2 [Bos mutus];XP_019819441.1//PREDICTED: bone marrow stromal antigen 2-like [Bos indicus];XP_002688623.3//PREDICTED: bone marrow stromal antigen 2 [Bos taurus] >XP_876152.3 PREDICTED: bone marrow stromal antigen 2 [B…
106701349	1599	418.32	1049.91	1.32155	1.74969e-61	Up	1.99791e-62	LOC106701349	NA	NA	NA	K17879//peroxisomal coenzyme A diphosphatase NUDT7 [EC:3.6.1.-];K04257//olfactory receptor;K21125//mucin-5AC;K05249//neuromedin U	XP_010815216.1//PREDICTED: uncharacterized protein LOC101903487 isoform X1 [Bos taurus] >XP_015323925.1 PREDICTED: uncharacterized protein LOC101903487 isoform X1 [Bos taurus];DAA13025.1//TPA: Pro-Pol-like [Bos taurus];XP_014337140.1//PREDICTED: LOW QUALITY PROTEIN: endogenous retrovirus group K member 8 Pol protein-like [Bos mutus]
novel_G000666	1418	726.36	1506.97	1.04686	6.42061e-61	Up	7.3939e-62	NA	NA	NA	NA	K00276//primary-amine oxidase [EC:1.4.3.21]	XP_014965024.1//PREDICTED: LOW QUALITY PROTEIN: primary amine oxidase, liver isozyme-like isoform X2 [Ovis aries musimon]
102282283	8122	419	1047	1.3152	7.1445e-61	Up	8.23744e-62	NRK	NA	NA	NA	K16313//Nik-related protein kinase [EC:2.7.11.1]	XP_005899340.1//PREDICTED: nik-related protein kinase [Bos mutus];XP_006067749.1//PREDICTED: LOW QUALITY PROTEIN: nik-related protein kinase [Bubalus bubalis];ELR53877.1//Nik-related protein kinase, partial [Bos mutus];NP_001178094.1//nik-related protein kinase [Bos taurus];XP_019811735.1//PREDICTED: nik-related protein kinase [Bos indicus]
novel_G000459	851	372.85	971.6	1.37573	1.56338e-60	Up	1.8134e-61	NA	NA	NA	NA	NA	XP_019821095.1//PREDICTED: LOW QUALITY PROTEIN: endogenous retrovirus group K member 7 Gag polyprotein-like [Bos indicus]
novel_G000543	1477	420.42	1043.87	1.306	4.71544e-60	Up	5.50229e-61	NA	NA	NA	NA	NA	XP_010855499.1//PREDICTED: endogenous retrovirus group K member 19 Env polyprotein-like [Bison bison bison]
102264441	3667	576	1274	1.13919	4.17798e-59	Up	4.9564e-60	SCNN1D	NA	NA	NA	K04826//amiloride-sensitive sodium channel subunit delta	XP_005888969.1//PREDICTED: amiloride-sensitive sodium channel subunit delta [Bos mutus];XP_005194910.1//PREDICTED: amiloride-sensitive sodium channel subunit delta [Bos taurus] >XP_005217258.1 PREDICTED: amiloride-sensitive sodium channel subunit delta [Bos taurus] >XP_019832202.1 PREDICTED: amiloride-sensitive sodium channel subunit delta [Bos indicus];DAA21252.1//TPA: sodium channel, nonvoltage…
102286598	1626	394	64	-2.62809	2.49511e-58	Down	2.99812e-59	SDS	GO:0005737//cytoplasm	GO:0003941//L-serine ammonia-lyase activity;GO:0030170//pyridoxal phosphate binding;GO:0042803//protein homodimerization activity;GO:0004794//L-threonine ammonia-lyase activity	GO:0042866//pyruvate biosynthetic process;GO:0006565//L-serine catabolic process;GO:0006094//gluconeogenesis	K17989//L-serine/L-threonine ammonia-lyase [EC:4.3.1.17 4.3.1.19]	XP_005217872.1//PREDICTED: L-serine dehydratase/L-threonine deaminase isoform X1 [Bos taurus] >XP_019833581.1 PREDICTED: L-serine dehydratase/L-threonine deaminase [Bos indicus];XP_006053087.1//PREDICTED: L-serine dehydratase/L-threonine deaminase [Bubalus bubalis];NP_001069130.1//L-serine dehydratase/L-threonine deaminase [Bos taurus] >Q0VCW4.1 RecName: Full=L-serine dehydratase/L-threonine deam…
novel_G000080	606	1431.76	695.43	-1.04785	2.86123e-58	Down	3.44202e-59	NA	NA	NA	NA	NA	XP_011987336.1//PREDICTED: zinc finger protein 36, C3H1 type-like 3 [Ovis aries musimon]
102270960	6373	312	852	1.44327	3.83358e-57	Up	4.6863e-58	BICD1	NA	NA	NA	K18739//protein bicaudal D	XP_005968856.1//PREDICTED: protein bicaudal D homolog 1 isoform X1 [Pantholops hodgsonii] >XP_017903817.1 PREDICTED: protein bicaudal D homolog 1 isoform X3 [Capra hircus];ELR55497.1//Protein bicaudal D-like protein 1, partial [Bos mutus];XP_010858884.1//PREDICTED: protein bicaudal D homolog 1 isoform X3 [Bison bison bison];XP_010858886.1//PREDICTED: protein bicaudal D homolog 1 isoform X5 [Bison…
novel_G000803	459	408.5	74.4	-2.463	2.75101e-56	Down	3.38585e-57	NA	NA	NA	NA	K06856//immunoglobulin heavy chain	ANN46371.1//secreted immunoglobulin mu2 heavy chain constant region, partial [Bos taurus]
102266307	2313	244	731	1.57695	6.5875e-56	Up	8.19005e-57	TACR2	GO:0061827//sperm head;GO:0097225//sperm midpiece;GO:0016021//integral component of membrane;GO:0005886//plasma membrane	GO:0016497//substance K receptor activity;GO:0004995//tachykinin receptor activity	GO:1902093//positive regulation of flagellated sperm motility;GO:0007268//chemical synaptic transmission;GO:0070472//regulation of uterine smooth muscle contraction;GO:0045987//positive regulation of smooth muscle contraction	K04223//tachykinin receptor 2	XP_006060373.1//PREDICTED: substance-K receptor isoform X1 [Bubalus bubalis] >XP_006060374.1 PREDICTED: substance-K receptor isoform X2 [Bubalus bubalis];XP_011980953.1//PREDICTED: substance-K receptor isoform X1 [Ovis aries musimon];XP_006060375.1//PREDICTED: substance-K receptor isoform X3 [Bubalus bubalis];XP_005226383.1//PREDICTED: substance-K receptor isoform X3 [Bos taurus] >AAI16084.1 TACR…
102273688	2137	670.41	216	-1.64005	1.61427e-54	Down	2.04734e-55	LOC102273688	GO:0016020//membrane	GO:0005044//scavenger receptor activity	NA	K13912//deleted in malignant brain tumors 1 protein	NP_001095589.1//CD5 antigen-like precursor [Bos taurus] >XP_015317292.1 PREDICTED: CD5 antigen-like isoform X1 [Bos taurus] >AAI49039.1 CD5L protein [Bos taurus];XP_010842063.1//PREDICTED: CD5 antigen-like isoform X2 [Bison bison bison];XP_010842062.1//PREDICTED: CD5 antigen-like isoform X1 [Bison bison bison];DAA31888.1//TPA: CD5 molecule-like [Bos taurus];XP_014338729.1//PREDICTED: LOW QUALITY …
102279458	1943	1376	685	-1.01234	4.98185e-53	Down	6.42908e-54	IFI16	NA	NA	NA	K20914//gamma-interferon-inducible protein 16	XP_869021.2//PREDICTED: gamma-interferon-inducible protein 16 [Bos taurus] >XP_002685923.1 PREDICTED: gamma-interferon-inducible protein 16 [Bos taurus] >XP_010803244.1 PREDICTED: gamma-interferon-inducible protein 16 [Bos taurus] >XP_010801110.1 PREDICTED: gamma-interferon-inducible protein 16 [Bos taurus] >DAA31928.1 TPA: interferon, gamma-inducible protein 16 [Bos taurus];XP_006060398.1//PREDI…
102269155	1815	818	313	-1.39198	2.83968e-52	Down	3.71984e-53	C2	GO:0005576//extracellular region	GO:0004252//serine-type endopeptidase activity;GO:0046872//metal ion binding	GO:0006958//complement activation, classical pathway;GO:0045087//innate immune response	K01332//complement component 2 [EC:3.4.21.43]	NP_001029664.1//complement C2 precursor [Bos taurus] >Q3SYW2.1 RecName: Full=Complement C2; AltName: Full=C3/C5 convertase; Contains: RecName: Full=Complement C2b fragment; Contains: RecName: Full=Complement C2a fragment; Flags: Precursor >AAI03358.1 Complement component 2 [Bos taurus];XP_006041943.1//PREDICTED: complement C2 isoform X2 [Bubalus bubalis];XP_010831647.1//PREDICTED: LOW QUALITY PRO…
102287961	2389	513.22	1124.1	1.12508	2.75069e-51	Up	3.66822e-52	LOC102287961	NA	NA	NA	K00276//primary-amine oxidase [EC:1.4.3.21]	XP_004013452.1//PREDICTED: primary amine oxidase, lung isozyme isoform X1 [Ovis aries];XP_017920642.1//PREDICTED: primary amine oxidase, lung isozyme-like isoform X1 [Capra hircus];XP_019836443.1//PREDICTED: primary amine oxidase, liver isozyme-like isoform X1 [Bos indicus];XP_014965021.1//PREDICTED: primary amine oxidase, lung isozyme isoform X1 [Ovis aries musimon];XP_010840788.1//PREDICTED: pr…
102283796	2211	391	77	-2.35028	3.92402e-51	Down	5.26564e-52	OAS2	GO:0016020//membrane;GO:0005654//nucleoplasm;GO:0005783//endoplasmic reticulum;GO:0005829//cytosol;GO:0005739//mitochondrion;GO:0048471//perinuclear region of cytoplasm	GO:0046872//metal ion binding;GO:0005524//ATP binding;GO:0001730//2'-5'-oligoadenylate synthetase activity;GO:0003725//double-stranded RNA binding	GO:0006401//RNA catabolic process;GO:0006486//protein glycosylation;GO:0051607//defense response to virus;GO:0009615//response to virus;GO:0045087//innate immune response;GO:0018377//protein myristoylation	K14216//2'-5'-oligoadenylate synthetase [EC:2.7.7.84]	XP_010826885.1//PREDICTED: 2'-5'-oligoadenylate synthase 2 isoform X1 [Bison bison bison];XP_019833204.1//PREDICTED: 2'-5'-oligoadenylate synthase 2 isoform X2 [Bos indicus];XP_019833203.1//PREDICTED: 2'-5'-oligoadenylate synthase 2 isoform X1 [Bos indicus];XP_005904791.1//PREDICTED: 2'-5'-oligoadenylate synthase 2 isoform X2 [Bos mutus];XP_005904790.1//PREDICTED: 2'-5'-oligoadenylate synthase 2 …
102276796	2625	578.07	178.01	-1.70532	8.3642e-50	Down	1.15144e-50	LOC102276796	NA	NA	NA	K20899//guanylate-binding protein 1/3/4/7	XP_015320124.1//PREDICTED: guanylate-binding protein 4 isoform X2 [Bos taurus] >XP_015318172.1 PREDICTED: guanylate-binding protein 4 isoform X2 [Bos taurus];ELR61690.1//Guanylate-binding protein 4, partial [Bos mutus];XP_015320123.1//PREDICTED: guanylate-binding protein 4 isoform X1 [Bos taurus] >XP_010801657.2 PREDICTED: guanylate-binding protein 4 isoform X1 [Bos taurus] >XP_015318170.1 PREDIC…
102285448	894	921.51	390.59	-1.24438	1.32769e-49	Down	1.83696e-50	LOC102285448	NA	NA	NA	K02987//small subunit ribosomal protein S4e	XP_008155838.1//PREDICTED: 40S ribosomal protein S4, X isoform [Eptesicus fuscus] >XP_014388214.1 PREDICTED: 40S ribosomal protein S4, X isoform [Myotis brandtii];XP_005898249.1//PREDICTED: 40S ribosomal protein S4 [Bos mutus];XP_005900947.1//PREDICTED: 40S ribosomal protein S4 isoform X1 [Bos mutus] >XP_014335316.1 PREDICTED: 40S ribosomal protein S4 isoform X3 [Bos mutus];XP_020833215.1//40S ri…
102286839	6337	556	1172	1.06978	2.46792e-49	Up	3.43169e-50	KANK4	NA	NA	NA	K15503//serine/threonine-protein phosphatase 6 regulatory ankyrin repeat subunit B;K08803//death-associated protein kinase [EC:2.7.11.1];K16726//ankyrin repeat domain-containing protein 17	XP_005984118.1//PREDICTED: KN motif and ankyrin repeat domain-containing protein 4 isoform X1 [Pantholops hodgsonii];XP_005891297.1//PREDICTED: KN motif and ankyrin repeat domain-containing protein 4 [Bos mutus];XP_006055988.1//PREDICTED: KN motif and ankyrin repeat domain-containing protein 4 isoform X1 [Bubalus bubalis] >XP_006055989.1 PREDICTED: KN motif and ankyrin repeat domain-containing pr…
102264358	1302	359	68	-2.40641	2.40778e-48	Down	3.4183e-49	CXCL10	GO:0005615//extracellular space;GO:0009897//external side of plasma membrane	GO:0048248//CXCR3 chemokine receptor binding;GO:0008201//heparin binding;GO:0008009//chemokine activity	GO:0042127//regulation of cell proliferation;GO:1901740//negative regulation of myoblast fusion;GO:0071222//cellular response to lipopolysaccharide;GO:0032496//response to lipopolysaccharide;GO:0030816//positive regulation of cAMP metabolic process;GO:0010818//T cell chemotaxis;GO:0006935//chemotaxis;GO:2000406//positive regulation of T cell migration;GO:0043950//positive regulation of cAMP-media…	K12671//C-X-C motif chemokine 10	NP_001009191.1//C-X-C motif chemokine 10 precursor [Ovis aries] >BAB63958.1 interferon-gamma-inducible protein-10 [Ovis aries] >ADG45754.1 interferon-gamma-inducible protein 10 [Ovis aries];NP_001272650.1//C-X-C motif chemokine 10 precursor [Capra hircus] >BAC55183.1 interferon-gamma-inducible protein 10 [Capra hircus];AIZ46912.1//interferon gamma induced protein 10 [Syncerus caffer] >AIZ46913.1 …
102264951	4239	428	973	1.17879	6.29004e-48	Up	9.0435e-49	SLITRK6	GO:0009986//cell surface;GO:0005887//integral component of plasma membrane;GO:0016021//integral component of membrane	NA	GO:0001964//startle response;GO:0060384//innervation;GO:0021562//vestibulocochlear nerve development;GO:0008344//adult locomotory behavior;GO:0007601//visual perception;GO:0051965//positive regulation of synapse assembly;GO:0035264//multicellular organism growth;GO:0007409//axonogenesis;GO:0007416//synapse assembly;GO:0031223//auditory behavior;GO:0002093//auditory receptor cell morphogenesis;GO:…	K06838//slit 1;K13023//carboxypeptidase N regulatory subunit;K06839//slit 2	XP_005893765.1//PREDICTED: SLIT and NTRK-like protein 6 [Bos mutus] >ELR57817.1 SLIT and NTRK-like protein 6 [Bos mutus];XP_006073620.1//PREDICTED: SLIT and NTRK-like protein 6-like [Bubalus bubalis];XP_005194244.1//PREDICTED: SLIT and NTRK-like protein 6 isoform X1 [Bos taurus] >XP_005213943.1 PREDICTED: SLIT and NTRK-like protein 6 isoform X1 [Bos taurus] >XP_019827182.1 PREDICTED: SLIT and NTR…
novel_G000791	320	268	720	1.41973	2.42379e-47	Up	3.53867e-48	NA	NA	NA	NA	K13762//cGMP-specific 3',5'-cyclic phosphodiesterase [EC:3.1.4.35]	XP_012328403.1//PREDICTED: cGMP-specific 3',5'-cyclic phosphodiesterase [Aotus nancymaae]
102266166	4625	1179	580	-1.02948	7.13353e-47	Down	1.04841e-47	SLCO4A1	NA	NA	NA	K14354//solute carrier organic anion transporter family, member 4A	XP_020745189.1//solute carrier organic anion transporter family member 4A1 [Odocoileus virginianus texanus];XP_011964412.1//PREDICTED: solute carrier organic anion transporter family member 4A1 isoform X2 [Ovis aries musimon];XP_017913068.1//PREDICTED: solute carrier organic anion transporter family member 4A1 [Capra hircus];XP_010834896.1//PREDICTED: solute carrier organic anion transporter fami…
102275987	743	225	16	-3.81982	7.98524e-47	Down	1.17581e-47	MYL2	GO:0015629//actin cytoskeleton;GO:0097512//cardiac myofibril	GO:0005509//calcium ion binding;GO:0003785//actin monomer binding	GO:0030308//negative regulation of cell growth;GO:0042694//muscle cell fate specification;GO:0048747//muscle fiber development;GO:0055010//ventricular cardiac muscle tissue morphogenesis;GO:0009791//post-embryonic development;GO:0060048//cardiac muscle contraction;GO:0098735//positive regulation of the force of heart contraction;GO:0055003//cardiac myofibril assembly	K10351//myosin regulatory light chain 2	XP_005961757.1//PREDICTED: myosin regulatory light chain 2, ventricular/cardiac muscle isoform-like isoform X1 [Pantholops hodgsonii];XP_005691504.1//PREDICTED: myosin regulatory light chain 2, ventricular/cardiac muscle isoform [Capra hircus];XP_005217810.1//PREDICTED: myosin regulatory light chain 2, ventricular/cardiac muscle isoform isoform X1 [Bos taurus] >XP_005897466.1 PREDICTED: myosin re…
102269011	2557	560	1158	1.0421	8.93547e-47	Up	1.31697e-47	SCG2	GO:0030141//secretory granule;GO:0098992//neuronal dense core vesicle;GO:0005615//extracellular space	GO:0005125//cytokine activity;GO:0042056//chemoattractant activity	GO:0000165//MAPK cascade;GO:0048245//eosinophil chemotaxis;GO:0050930//induction of positive chemotaxis;GO:0001525//angiogenesis;GO:0035556//intracellular signal transduction;GO:2000352//negative regulation of endothelial cell apoptotic process;GO:2001237//negative regulation of extrinsic apoptotic signaling pathway;GO:0001938//positive regulation of endothelial cell proliferation;GO:0050918//pos…	NA	NP_776601.1//secretogranin-2 precursor [Bos taurus] >XP_010835367.1 PREDICTED: secretogranin-2 [Bison bison bison] >XP_019833221.1 PREDICTED: secretogranin-2 [Bos indicus] >AAA30760.1 secretogranin II precursor [Bos taurus];P20616.2//RecName: Full=Secretogranin-2; AltName: Full=Chromogranin-C; AltName: Full=Secretogranin II; Short=SgII; Contains: RecName: Full=Secretoneurin; Short=SN; Contains: R…
102269960	1473	509	1078	1.07658	6.05965e-46	Up	9.04895e-47	LOC102269960	NA	NA	NA	K08069//pantetheine hydrolase [EC:3.5.1.92]	XP_006059361.1//PREDICTED: vascular non-inflammatory molecule 2 isoform X1 [Bubalus bubalis];XP_010842587.1//PREDICTED: vascular non-inflammatory molecule 2 isoform X2 [Bison bison bison];XP_005967601.1//PREDICTED: vascular non-inflammatory molecule 2 isoform X1 [Pantholops hodgsonii];XP_010842588.1//PREDICTED: vascular non-inflammatory molecule 2 isoform X3 [Bison bison bison];XP_014334386.1//PR…
102285734	2888	366	861	1.22813	2.50199e-45	Up	3.77796e-46	TRPC6	NA	NA	NA	K04969//transient receptor potential cation channel subfamily C member 6	XP_006052490.1//PREDICTED: short transient receptor potential channel 6-like, partial [Bubalus bubalis];XP_012022989.1//PREDICTED: short transient receptor potential channel 6 [Ovis aries musimon];ELR54591.1//Short transient receptor putative channel 6, partial [Bos mutus];NP_001160044.1//short transient receptor potential channel 6 [Bos taurus] >XP_015330068.1 PREDICTED: short transient receptor…
102284261	2248	155	516	1.72907	2.88959e-45	Up	4.37126e-46	BFSP1	GO:0005882//intermediate filament;GO:0005737//cytoplasm	GO:0005212//structural constituent of eye lens	GO:0048469//cell maturation;GO:0070307//lens fiber cell development	K10378//filensin	ELR49920.1//Filensin, partial [Bos mutus];XP_005904632.1//PREDICTED: filensin [Bos mutus];Q06002.2//RecName: Full=Filensin; AltName: Full=Beaded filament structural protein 1 >CAA51081.1 filensin [Bos taurus];XP_005214381.1//PREDICTED: filensin isoform X1 [Bos taurus];NP_776672.2//filensin [Bos taurus] >DAA23492.1 TPA: filensin [Bos taurus]
102277082	3239	161	520	1.68541	4.89375e-44	Up	7.53223e-45	TOX3	NA	NA	NA	K09187//histone-lysine N-methyltransferase MLL2 [EC:2.1.1.43];K10802//high mobility group protein B1;K18808//toll-like receptor 13	XP_012628086.1//TOX high mobility group box family member 3 isoform X1 [Microcebus murinus];XP_019788012.1//PREDICTED: TOX high mobility group box family member 3 [Tursiops truncatus];XP_017917420.1//PREDICTED: TOX high mobility group box family member 3 isoform X2 [Capra hircus];XP_017917419.1//PREDICTED: TOX high mobility group box family member 3 isoform X1 [Capra hircus];XP_014338159.1//PREDI…
102272955	2140	502	1051	1.05997	9.81365e-44	Up	1.52138e-44	FAM189A2	NA	NA	NA	K08474//taste receptor type 2;K17086//transmembrane 9 superfamily member 2/4;K04825//amiloride-sensitive sodium channel subunit beta;K14351//arylacetamide deacetylase-like 3/4 [EC:3.1.1.-]	XP_006050215.1//PREDICTED: protein FAM189A2 [Bubalus bubalis];XP_003586439.2//PREDICTED: protein FAM189A2 isoform X1 [Bos taurus];XP_010859032.1//PREDICTED: protein FAM189A2, partial [Bison bison bison];XP_015320008.1//PREDICTED: protein FAM189A2 isoform X2 [Bos taurus];XP_013821424.2//PREDICTED: protein FAM189A2 [Capra hircus]
novel_G000310	7701	5.24	182.15	5.11338	2.65466e-43	Up	4.14862e-44	NA	NA	NA	NA	K01831//prostacyclin synthase [EC:5.3.99.4];K06712//butyrophilin;K07756//inositol-hexakisphosphate 5-kinase [EC:2.7.4.21];K05474//tumor necrosis factor ligand superfamily member 12;K21111//band 4.1-like protein 4B	XP_019843989.1//PREDICTED: LOW QUALITY PROTEIN: endogenous retrovirus group PABLB member 1 Env polyprotein-like [Bos indicus]
novel_G000572	9226	114.77	427.19	1.89009	1.95666e-42	Up	3.13664e-43	NA	GO:0043034//costamere;GO:0042383//sarcolemma;GO:0060053//neurofilament cytoskeleton;GO:0005882//intermediate filament;GO:0005912//adherens junction	GO:0008307//structural constituent of muscle;GO:0005200//structural constituent of cytoskeleton;GO:0019215//intermediate filament binding;GO:0017166//vinculin binding	GO:0045104//intermediate filament cytoskeleton organization;GO:0031443//fast-twitch skeletal muscle fiber contraction	K10376//desmuslin	XP_019838859.1//PREDICTED: synemin isoform X1 [Bos indicus]
102272379	7869	178.48	537.43	1.58428	1.0035e-41	Up	1.63515e-42	COL6A6	GO:0005578//proteinaceous extracellular matrix	NA	NA	K06238//collagen, type VI, alpha	DAA32930.1//TPA: collagen, type VI, alpha 1-like [Bos taurus];XP_015329636.1//PREDICTED: collagen alpha-6(VI) chain [Bos taurus] >XP_015317701.1 PREDICTED: collagen alpha-6(VI) chain [Bos taurus];XP_004036372.2//PREDICTED: collagen alpha-6(VI) chain [Gorilla gorilla gorilla];XP_019789696.1//PREDICTED: collagen alpha-6(VI) chain [Tursiops truncatus];XP_004283481.2//PREDICTED: collagen alpha-6(VI) …
102282890	967	237	28	-3.08743	1.1105e-41	Down	1.81105e-42	IL1B	GO:0070062//extracellular exosome;GO:0005615//extracellular space;GO:0005829//cytosol;GO:0031410//cytoplasmic vesicle;GO:0005764//lysosome;GO:0005776//autophagosome	GO:0005125//cytokine activity;GO:0005149//interleukin-1 receptor binding	GO:0006955//immune response;GO:0001660//fever generation;GO:0051781//positive regulation of cell division;GO:0019221//cytokine-mediated signaling pathway	K04519//interleukin 1 beta	BAJ11607.1//interleukin 1 beta [Syncerus caffer];NP_001277827.1//interleukin-1 beta [Bubalus bubalis] >Q2MH07.1 RecName: Full=Interleukin-1 beta; Short=IL-1 beta; Flags: Precursor >AAR99054.1 interleukin-1 beta [Bubalus bubalis] >BAE76005.1 Interleukin-1 beta [Bubalus carabanensis] >BAE76009.1 Interleukin-1 beta [Bubalus bubalis] >BAE76013.1 Interleukin-1 beta [Bubalus bubalis x Bubalus carabanen…
102273418	3121	397	874	1.13246	1.3808e-40	Up	2.30748e-41	GALNT15	NA	NA	NA	K00710//polypeptide N-acetylgalactosaminyltransferase [EC:2.4.1.41]	XP_010855054.1//PREDICTED: polypeptide N-acetylgalactosaminyltransferase 15 [Bison bison bison];NP_001180111.1//polypeptide N-acetylgalactosaminyltransferase 15 precursor [Bos taurus];XP_013822683.2//PREDICTED: polypeptide N-acetylgalactosaminyltransferase 15 [Capra hircus];XP_005896387.1//PREDICTED: polypeptide N-acetylgalactosaminyltransferase 15 [Bos mutus];DAA32920.1//TPA: UDP-N-acetyl-alpha-…
102267966	6742	351	799	1.18069	1.0842e-39	Up	1.84046e-40	FRRS1L	NA	NA	NA	K08474//taste receptor type 2;K21111//band 4.1-like protein 4B;K17086//transmembrane 9 superfamily member 2/4;K03843//alpha-1,3/alpha-1,6-mannosyltransferase [EC:2.4.1.132 2.4.1.257]	XP_016069248.1//PREDICTED: DOMON domain-containing protein FRRS1L [Miniopterus natalensis];XP_017908054.1//PREDICTED: DOMON domain-containing protein FRRS1L isoform X1 [Capra hircus];XP_010977035.1//PREDICTED: DOMON domain-containing protein FRRS1L [Camelus dromedarius];XP_019309810.1//PREDICTED: LOW QUALITY PROTEIN: DOMON domain-containing protein FRRS1L [Panthera pardus];XP_012493982.1//PREDICT…
102288091	2834	367	821	1.15556	2.02909e-39	Up	3.4726e-40	CRISPLD1	GO:0070062//extracellular exosome;GO:0005576//extracellular region	NA	GO:0060325//face morphogenesis	K19919//cysteine-rich secretory protein	XP_020725238.1//cysteine-rich secretory protein LCCL domain-containing 1 isoform X2 [Odocoileus virginianus texanus];XP_011792562.1//PREDICTED: cysteine-rich secretory protein LCCL domain-containing 1 isoform X1 [Colobus angolensis palliatus];XP_019780987.1//PREDICTED: cysteine-rich secretory protein LCCL domain-containing 1 isoform X2 [Tursiops truncatus];XP_013824813.1//PREDICTED: cysteine-rich…
102267488	904	282.33	51.61	-2.4577	3.22143e-39	Down	5.53555e-40	ISG20	NA	GO:0003676//nucleic acid binding	NA	K12579//interferon-stimulated gene 20 kDa protein [EC:3.1.13.1]	XP_583075.1//PREDICTED: interferon-stimulated gene 20 kDa protein [Bos taurus] >XP_002696560.1 PREDICTED: interferon-stimulated gene 20 kDa protein [Bos taurus] >XP_019839606.1 PREDICTED: interferon-stimulated gene 20 kDa protein [Bos indicus] >DAA17729.1 TPA: interferon stimulated exonuclease-like [Bos taurus];XP_012008313.1//PREDICTED: interferon-stimulated gene 20 kDa protein isoform X2 [Ovis …
102271099	2170	233	609	1.38007	1.31104e-38	Up	2.2674e-39	KRT4	NA	NA	NA	K07605//type II keratin, basic	XP_012004587.1//PREDICTED: keratin, type II cytoskeletal 4 isoform X2 [Ovis aries musimon];XP_006046662.1//PREDICTED: keratin, type II cytoskeletal 4 [Bubalus bubalis];XP_005679991.2//PREDICTED: keratin, type II cytoskeletal 4 [Capra hircus];XP_019816062.1//PREDICTED: keratin, type II cytoskeletal 4 [Bos indicus];XP_012029601.1//PREDICTED: keratin, type II cytoskeletal 4 isoform X1 [Ovis aries]
102283394	4423	163	489	1.57893	6.71095e-38	Up	1.17462e-38	NR4A3	NA	NA	NA	K08559//nuclear receptor subfamily 4 group A member 3	XP_015094416.1//PREDICTED: nuclear receptor subfamily 4 group A member 3 [Vicugna pacos];XP_005897091.1//PREDICTED: nuclear receptor subfamily 4 group A member 3 [Bos mutus];ELR55472.1//Nuclear receptor subfamily 4 group A member 3 [Bos mutus];XP_010845407.1//PREDICTED: LOW QUALITY PROTEIN: nuclear receptor subfamily 4 group A member 3 [Bison bison bison];XP_005970091.1//PREDICTED: nuclear recept…
102285574	1405	493	168	-1.55916	1.11077e-37	Down	1.95499e-38	XAF1	GO:0005634//nucleus;GO:0005739//mitochondrion	GO:0046872//metal ion binding	GO:0034097//response to cytokine;GO:0006915//apoptotic process	K04358//fibroblast growth factor;K08474//taste receptor type 2;K10838//xeroderma pigmentosum group C-complementing protein	XP_005220269.1//PREDICTED: XIAP-associated factor 1 isoform X5 [Bos taurus] >AAI22802.1 XAF1 protein [Bos taurus];XP_014337278.1//PREDICTED: XIAP-associated factor 1 isoform X2 [Bos mutus] >XP_014337279.1 PREDICTED: XIAP-associated factor 1 isoform X2 [Bos mutus];XP_010814211.1//PREDICTED: XIAP-associated factor 1 isoform X3 [Bos taurus];XP_014337277.1//PREDICTED: XIAP-associated factor 1 isoform…
102279345	766	74.88	318.54	2.08278	3.86003e-36	Up	7.03505e-37	LOC102279345	GO:0016607//nuclear speck;GO:0036464//cytoplasmic ribonucleoprotein granule;GO:0000346//transcription export complex	GO:0003723//RNA binding	GO:0006406//mRNA export from nucleus	K18732//SAP domain-containing ribonucleoprotein	XP_005905947.1//PREDICTED: SAP domain-containing ribonucleoprotein [Bos mutus];XP_005206762.1//PREDICTED: SAP domain-containing ribonucleoprotein isoform X1 [Bos taurus] >XP_006075144.1 PREDICTED: SAP domain-containing ribonucleoprotein isoform X3 [Bubalus bubalis] >XP_010837482.1 PREDICTED: SAP domain-containing ribonucleoprotein isoform X1 [Bison bison bison] >XP_012030179.1 PREDICTED: SAP doma…
102269419	1336	62	292	2.22959	4.40423e-36	Up	8.03911e-37	LOC102269419	GO:0070062//extracellular exosome;GO:0005615//extracellular space;GO:0005764//lysosome	GO:0097655//serpin family protein binding;GO:0042393//histone binding;GO:0008234//cysteine-type peptidase activity;GO:0005518//collagen binding;GO:0001968//fibronectin binding;GO:0004197//cysteine-type endopeptidase activity;GO:0043394//proteoglycan binding	GO:0051603//proteolysis involved in cellular protein catabolic process;GO:0097067//cellular response to thyroid hormone stimulus;GO:0030574//collagen catabolic process;GO:0002250//adaptive immune response	K01365//cathepsin L [EC:3.4.22.15]	XP_010834348.1//PREDICTED: cathepsin L1-like [Bison bison bison];XP_005909552.1//PREDICTED: cathepsin L1 [Bos mutus] >ELR46281.1 Cathepsin L1 [Bos mutus];XP_019822091.1//PREDICTED: cathepsin L1 [Bos indicus];NP_001077155.1//cathepsin L1 precursor [Bos taurus] >AAI34742.1 CTSL1 protein [Bos taurus] >DAA26615.1 TPA: cathepsin L1 [Bos taurus];XP_010806451.1//PREDICTED: cathepsin L1 isoform X1 [Bos t…
102270180	2367	889	445	-1.00442	2.68537e-34	Down	5.09189e-35	COL26A1	GO:0005783//endoplasmic reticulum;GO:0005794//Golgi apparatus;GO:0005578//proteinaceous extracellular matrix	NA	GO:0010811//positive regulation of cell-substrate adhesion	K19720//collagen, type III, alpha	XP_009565205.1//PREDICTED: collagen alpha-1(III) chain [Cuculus canorus];XP_020894184.1//collagen alpha-1(I) chain-like [Exaiptasia pallida];XP_010295500.1//PREDICTED: collagen alpha-1(III) chain, partial [Phaethon lepturus];XP_005954613.1//PREDICTED: collagen alpha-1(XXVI) chain [Pantholops hodgsonii];XP_006814188.1//PREDICTED: collagen alpha-5(IV) chain-like [Saccoglossus kowalevskii];XP_005440…
102264638	628	216	32	-2.76092	2.95682e-34	Down	5.61071e-35	CXCL9	GO:0005615//extracellular space;GO:0009897//external side of plasma membrane	GO:0048248//CXCR3 chemokine receptor binding;GO:0008009//chemokine activity	GO:0007186//G-protein coupled receptor signaling pathway;GO:0042127//regulation of cell proliferation;GO:0002690//positive regulation of leukocyte chemotaxis;GO:0051607//defense response to virus;GO:0070098//chemokine-mediated signaling pathway;GO:0032496//response to lipopolysaccharide;GO:0051281//positive regulation of release of sequestered calcium ion into cytosol;GO:0030816//positive regulat…	K05416//C-X-C motif chemokine 9	XP_006079229.1//PREDICTED: c-X-C motif chemokine 9 [Bubalus bubalis];NP_001106643.1//C-X-C motif chemokine 9 precursor [Bos taurus] >XP_005909171.1 PREDICTED: C-X-C motif chemokine 9 [Bos mutus] >XP_010836450.1 PREDICTED: C-X-C motif chemokine 9 [Bison bison bison] >XP_019818500.1 PREDICTED: C-X-C motif chemokine 9 [Bos indicus] >A9QWP9.1 RecName: Full=C-X-C motif chemokine 9; AltName: Full=Small…
102282516	2358	408	842	1.03921	3.23169e-34	Up	6.14128e-35	PDE5A	NA	GO:0046872//metal ion binding;GO:0004112//cyclic-nucleotide phosphodiesterase activity;GO:0047555//3',5'-cyclic-GMP phosphodiesterase activity;GO:0030553//cGMP binding	GO:0060282//positive regulation of oocyte development;GO:0007165//signal transduction;GO:0043406//positive regulation of MAP kinase activity;GO:0046069//cGMP catabolic process;GO:0030823//regulation of cGMP metabolic process;GO:0010613//positive regulation of cardiac muscle hypertrophy;GO:0055118//negative regulation of cardiac muscle contraction;GO:0042130//negative regulation of T cell prolifer…	K13762//cGMP-specific 3',5'-cyclic phosphodiesterase [EC:3.1.4.35]	XP_010833314.1//PREDICTED: cGMP-specific 3',5'-cyclic phosphodiesterase [Bison bison bison];NP_776842.1//cGMP-specific 3',5'-cyclic phosphodiesterase [Bos taurus] >Q28156.1 RecName: Full=cGMP-specific 3',5'-cyclic phosphodiesterase; AltName: Full=cGMP-binding cGMP-specific phosphodiesterase; Short=CGB-PDE >AAB00990.1 cGMP-specific phosphodiesterase [Bos taurus];XP_019817575.1//PREDICTED: LOW QUAL…
102270599	1741	334	89	-1.91401	3.79248e-34	Down	7.2491e-35	CRLF1	NA	NA	NA	K05060//interleukin 6 signal transducer	XP_014334450.1//PREDICTED: cytokine receptor-like factor 1 [Bos mutus];DAA28319.1//TPA: cytokine receptor-like factor 1-like [Bos taurus];XP_017906936.1//PREDICTED: cytokine receptor-like factor 1 [Capra hircus];XP_010845607.1//PREDICTED: cytokine receptor-like factor 1 [Bison bison bison];XP_015319428.1//PREDICTED: cytokine receptor-like factor 1 isoform X3 [Bos taurus]
102275513	2124	632	271	-1.22767	9.73456e-34	Down	1.87828e-34	LOC102275513	NA	NA	NA	K08022//arachidonate 15-lipoxygenase (second type) / 8-lipoxygenase (S-type) [EC:1.13.11.33 1.13.11.-]	XP_011977916.1//PREDICTED: arachidonate 15-lipoxygenase B isoform X2 [Ovis aries musimon];XP_019838102.1//PREDICTED: arachidonate 15-lipoxygenase B-like isoform X1 [Bos indicus];XP_010841360.1//PREDICTED: arachidonate 15-lipoxygenase B-like isoform X2 [Bison bison bison];XP_005894876.1//PREDICTED: arachidonate 15-lipoxygenase B isoform X3 [Bos mutus];XP_010841361.1//PREDICTED: arachidonate 15-lip…
novel_G000311	6287	46.18	245.5	2.40435	2.59253e-33	Up	5.07432e-34	NA	NA	NA	NA	K01831//prostacyclin synthase [EC:5.3.99.4];K06712//butyrophilin;K07756//inositol-hexakisphosphate 5-kinase [EC:2.7.4.21];K05474//tumor necrosis factor ligand superfamily member 12;K21111//band 4.1-like protein 4B	XP_019843989.1//PREDICTED: LOW QUALITY PROTEIN: endogenous retrovirus group PABLB member 1 Env polyprotein-like [Bos indicus]
novel_G000076	567	324.95	88.68	-1.87957	1.7082e-32	Down	3.43598e-33	NA	NA	NA	NA	NA	XP_005211675.1//PREDICTED: proline, histidine and glycine-rich protein 1 isoform X1 [Bos taurus]
102272875	1305	353.57	105.05	-1.75696	3.03584e-32	Down	6.13177e-33	LOC102272875	NA	NA	NA	K13915//lysozyme C [EC:3.2.1.17];K01185//lysozyme [EC:3.2.1.17]	XP_006064326.1//PREDICTED: lysozyme C, intestinal isozyme-like [Bubalus bubalis];ELR53115.1//Lysozyme C, intestinal isozyme [Bos mutus];XP_005900361.1//PREDICTED: lysozyme C, intestinal isozyme [Bos mutus];CDM98812.1//TPA: lysozyme F3 [Bos taurus];XP_017903447.1//PREDICTED: lysozyme C, intestinal isozyme [Capra hircus]
102271854	1109	169	17	-3.31945	5.07791e-32	Down	1.03269e-32	OSM	NA	NA	NA	K05418//oncostatin M	XP_005887572.2//PREDICTED: oncostatin-M [Bos mutus];XP_010827064.1//PREDICTED: oncostatin-M [Bison bison bison];P53346.1//RecName: Full=Oncostatin-M; Short=OSM; Flags: Precursor >AAB34208.1 oncostatin M [Bos taurus] >DAA20516.1 TPA: oncostatin-M precursor [Bos taurus];XP_019832551.1//PREDICTED: oncostatin-M [Bos indicus];NP_783644.4//oncostatin-M precursor [Bos taurus]
102285946	3649	282	638	1.17182	1.34718e-31	Up	2.76968e-32	CDH19	GO:0016021//integral component of membrane;GO:0005886//plasma membrane	GO:0005509//calcium ion binding	GO:0007156//homophilic cell adhesion via plasma membrane adhesion molecules	K06806//cadherin 19, type 2	XP_010860623.1//PREDICTED: cadherin-19 [Bison bison bison];XP_005904636.1//PREDICTED: cadherin-19 [Bos mutus] >ELR49911.1 Cadherin-19 [Bos mutus];XP_005976628.1//PREDICTED: cadherin-19 [Pantholops hodgsonii];XP_017895304.1//PREDICTED: cadherin-19 [Capra hircus];XP_006057635.1//PREDICTED: cadherin-19-like [Bubalus bubalis]
102286076	1590	294	653	1.14523	3.41565e-31	Up	7.10294e-32	VIP	GO:0005622//intracellular;GO:0005576//extracellular region	GO:0005179//hormone activity	GO:0032880//regulation of protein localization;GO:0045732//positive regulation of protein catabolic process;GO:0048255//mRNA stabilization;GO:0070459//prolactin secretion;GO:0010579//null	K05264//vasoactive intestinal peptide	XP_005891605.1//PREDICTED: VIP peptides [Bos mutus] >ELR59388.1 VIP peptide [Bos mutus];XP_005958994.1//PREDICTED: VIP peptides [Pantholops hodgsonii];NP_001119840.1//vasoactive intestinal peptide precursor [Ovis aries] >ABV71924.1 vasoactive intestinal polypeptide [Ovis aries];NP_776395.1//VIP peptides precursor [Bos taurus] >XP_010839139.1 PREDICTED: VIP peptides [Bison bison bison] >XP_0198225…
novel_G000015	316	189	484	1.35058	5.3332e-30	Up	1.14461e-30	NA	NA	NA	NA	K06232//growth arrest-specific 1	XP_017907948.1//PREDICTED: growth arrest-specific protein 1 isoform X2 [Capra hircus]
102281619	2095	527	219	-1.27291	6.17729e-30	Down	1.32921e-30	LOC102281619	NA	GO:0005525//GTP binding;GO:0003924//GTPase activity	NA	K20908//guanylate-binding protein 6	XP_014420032.1//PREDICTED: guanylate-binding protein 6 isoform X1 [Camelus ferus] >XP_014420034.1 PREDICTED: guanylate-binding protein 6 isoform X1 [Camelus ferus] >XP_014420035.1 PREDICTED: guanylate-binding protein 6 isoform X1 [Camelus ferus];XP_004263316.1//PREDICTED: LOW QUALITY PROTEIN: guanylate-binding protein 6-like [Orcinus orca];XP_010858676.1//PREDICTED: guanylate-binding protein 6-li…
102280838	12036	68	274	2.00453	7.84821e-30	Up	1.68984e-30	FRAS1	GO:0016021//integral component of membrane;GO:0005604//basement membrane	NA	GO:0007154//cell communication	K08654//proprotein convertase subtilisin/kexin type 5 [EC:3.4.21.-]	XP_020759960.1//extracellular matrix protein FRAS1 [Odocoileus virginianus texanus];XP_017905114.1//PREDICTED: extracellular matrix protein FRAS1 [Capra hircus];XP_012035629.1//PREDICTED: extracellular matrix protein FRAS1 isoform X1 [Ovis aries];XP_005965675.1//PREDICTED: LOW QUALITY PROTEIN: extracellular matrix protein FRAS1 [Pantholops hodgsonii];XP_011978223.1//PREDICTED: extracellular matri…
102273216	449	500.04	202.02	-1.31358	7.89144e-30	Down	1.70024e-30	LOC102273216	NA	NA	NA	K21100//beta-defensin 4	CAD91246.1//beta-defensin 402 [Bos taurus] >DAA14596.1 TPA: beta-defensin 402-like [Bos taurus];XP_019808811.1//PREDICTED: uncharacterized protein LOC109553285 [Bos indicus];XP_010818527.1//PREDICTED: beta-defensin 4 isoform X1 [Bos taurus];XP_005225996.1//PREDICTED: beta-defensin 5 isoform X1 [Bos taurus]
102286726	1303	129	384	1.5677	9.37048e-30	Up	2.02021e-30	LOC102286726	NA	NA	NA	K10415//dynein intermediate chain, cytosolic	XP_013974404.1//PREDICTED: cytoplasmic dynein 1 intermediate chain 1 isoform X2 [Canis lupus familiaris];XP_005628583.1//PREDICTED: cytoplasmic dynein 1 intermediate chain 1 isoform X1 [Canis lupus familiaris];XP_006736319.1//PREDICTED: cytoplasmic dynein 1 intermediate chain 1-like [Leptonychotes weddellii];XP_005909677.1//PREDICTED: cytoplasmic dynein 1 intermediate chain 1-like [Bos mutus];XP_…
novel_G000177	7598	133	390	1.54601	1.28253e-29	Up	2.78109e-30	NA	NA	NA	NA	NA	AAF76850.1//OVC10-2 [Homo sapiens]
102274049	1501	198	34	-2.54793	5.19197e-29	Down	1.14604e-29	ZBP1	NA	NA	NA	K12965//Z-DNA binding protein 1	XP_019827697.1//PREDICTED: Z-DNA-binding protein 1 isoform X2 [Bos indicus];XP_585095.4//PREDICTED: Z-DNA-binding protein 1 isoform X1 [Bos taurus] >XP_002692316.2 PREDICTED: Z-DNA-binding protein 1 isoform X1 [Bos taurus];XP_019827696.1//PREDICTED: Z-DNA-binding protein 1 isoform X1 [Bos indicus];DAA23396.1//TPA: Z-DNA binding protein 1-like [Bos taurus];XP_005888049.1//PREDICTED: Z-DNA-binding …
102271186	2505	268	592	1.13733	4.15804e-28	Up	9.44962e-29	DUSP10	GO:0005794//Golgi apparatus;GO:0005829//cytosol;GO:0016607//nuclear speck	GO:0017017//MAP kinase tyrosine/serine/threonine phosphatase activity;GO:0008432//JUN kinase binding;GO:0004725//protein tyrosine phosphatase activity;GO:0048273//mitogen-activated protein kinase p38 binding;GO:0033549//MAP kinase phosphatase activity	GO:0032496//response to lipopolysaccharide;GO:0010633//negative regulation of epithelial cell migration;GO:0000188//inactivation of MAPK activity;GO:0043508//negative regulation of JUN kinase activity;GO:0035970//peptidyl-threonine dephosphorylation;GO:0006470//protein dephosphorylation;GO:0060266//negative regulation of respiratory burst involved in inflammatory response;GO:1905042//negative reg…	K20216//dual specificity phosphatase 10 [EC:3.1.3.16 3.1.3.48]	XP_020772368.1//dual specificity protein phosphatase 10 [Odocoileus virginianus texanus];NP_001029897.2//dual specificity protein phosphatase 10 [Bos taurus] >XP_005216894.1 PREDICTED: dual specificity protein phosphatase 10 isoform X1 [Bos taurus] >XP_005905616.1 PREDICTED: dual specificity protein phosphatase 10 [Bos mutus] >XP_010851561.1 PREDICTED: dual specificity protein phosphatase 10 [Bis…
102280382	3194	377.93	134.99	-1.4913	1.9454e-27	Down	4.50492e-28	LOC102280382	GO:0016021//integral component of membrane	GO:0005525//GTP binding;GO:0003924//GTPase activity	NA	K20899//guanylate-binding protein 1/3/4/7	XP_005910927.1//PREDICTED: guanylate-binding protein 4, partial [Bos mutus];XP_010801660.2//PREDICTED: guanylate-binding protein 4 isoform X6 [Bos taurus] >XP_015318176.1 PREDICTED: guanylate-binding protein 4 isoform X6 [Bos taurus];XP_010801658.1//PREDICTED: guanylate-binding protein 4 isoform X4 [Bos taurus] >XP_015318174.1 PREDICTED: guanylate-binding protein 4 isoform X4 [Bos taurus];XP_0108…
102277113	2195	204	40	-2.35653	2.11109e-27	Down	4.8974e-28	CDSN	NA	NA	GO:0043589//skin morphogenesis	K10385//loricrin;K12374//arylsulfatase D/F/H [EC:3.1.6.-]	XP_020764581.1//corneodesmosin [Odocoileus virginianus texanus];XP_005896113.1//PREDICTED: corneodesmosin [Bos mutus] >ELR56164.1 Corneodesmosin [Bos mutus];XP_019841364.1//PREDICTED: corneodesmosin [Bos indicus];XP_010831208.1//PREDICTED: corneodesmosin [Bison bison bison]
102265480	3186	201	485	1.26475	2.74363e-27	Up	6.39528e-28	NAALAD2	GO:0016021//integral component of membrane	GO:0050129//N-formylglutamate deformylase activity;GO:0004180//carboxypeptidase activity	GO:0042135//neurotransmitter catabolic process	K01301//N-acetylated-alpha-linked acidic dipeptidase [EC:3.4.17.21]	XP_014690905.1//PREDICTED: N-acetylated-alpha-linked acidic dipeptidase 2 isoform X1 [Equus asinus] >XP_014690906.1 PREDICTED: N-acetylated-alpha-linked acidic dipeptidase 2 isoform X2 [Equus asinus];XP_013834712.1//PREDICTED: LOW QUALITY PROTEIN: N-acetylated-alpha-linked acidic dipeptidase 2 [Sus scrofa];XP_004320401.2//PREDICTED: N-acetylated-alpha-linked acidic dipeptidase 2 isoform X1 [Tursi…
102279054	357	199	38	-2.39473	2.99525e-27	Down	6.99846e-28	LOC102279054	GO:0009986//cell surface;GO:0016021//integral component of membrane	GO:0008191//metalloendopeptidase inhibitor activity	GO:0051607//defense response to virus;GO:0045087//innate immune response;GO:1903901//negative regulation of viral life cycle	K06731//bone marrow stromal cell antigen 2	XP_010843931.1//PREDICTED: bone marrow stromal antigen 2-like [Bison bison bison];XP_010804923.2//PREDICTED: bone marrow stromal antigen 2 isoform X2 [Bos taurus] >XP_015319451.1 PREDICTED: bone marrow stromal antigen 2 isoform X2 [Bos taurus];ELR45334.1//hypothetical protein M91_21682 [Bos mutus];XP_005910729.2//PREDICTED: bone marrow stromal antigen 2 [Bos mutus];XP_015327412.1//PREDICTED: bone…
102268124	1495	241	59	-2.03628	4.97627e-27	Down	1.1717e-27	CXCL8	GO:0005615//extracellular space;GO:0005622//intracellular;GO:0005576//extracellular region	GO:0045236//CXCR chemokine receptor binding;GO:0005153//interleukin-8 receptor binding;GO:0008009//chemokine activity	GO:2000535//regulation of entry of bacterium into host cell;GO:0050930//induction of positive chemotaxis;GO:0031623//receptor internalization;GO:0034976//response to endoplasmic reticulum stress;GO:0042127//regulation of cell proliferation;GO:0071222//cellular response to lipopolysaccharide;GO:0032496//response to lipopolysaccharide;GO:0045744//negative regulation of G-protein coupled receptor pr…	K10030//interleukin 8	ABG67972.1//interleukin 8 [Cervus elaphus];NP_776350.1//interleukin-8 precursor [Bos taurus] >XP_019818472.1 PREDICTED: interleukin-8 [Bos indicus] >P79255.1 RecName: Full=Interleukin-8; Short=IL-8; AltName: Full=C-X-C motif chemokine 8; AltName: Full=Chemokine (C-X-C motif) ligand 8; Flags: Precursor >AAF37575.1 interleukin 8 [Bos taurus] >AAB37483.1 interleukin-8, partial [Bos taurus] >AAI03311…
102270170	3554	0	123	7.93648	5.2594e-27	Up	1.24129e-27	PIGR	GO:0016021//integral component of membrane;GO:0005576//extracellular region;GO:0005886//plasma membrane	NA	NA	K13073//polymeric immunoglobulin receptor	P81265.1//RecName: Full=Polymeric immunoglobulin receptor; Short=PIgR; Short=Poly-Ig receptor; Contains: RecName: Full=Secretory component; Flags: Precursor >AAC41620.1 polymeric immunoglobulin receptor [Bos taurus] >prf||2109248A polymeric Ig receptor;NP_776568.1//polymeric immunoglobulin receptor precursor [Bos taurus] >CAA57136.1 polymeric immunoglobulin receptor [Bos taurus];XP_014332451.1//P…
102266285	2516	331	109	-1.60854	7.06247e-27	Down	1.67959e-27	SLC5A8	GO:0070062//extracellular exosome;GO:0016021//integral component of membrane	GO:0005215//transporter activity	GO:0055085//transmembrane transport	K14388//solute carrier family 5 (sodium-coupled monocarboxylate transporter), member 8/12	XP_014690548.1//PREDICTED: sodium-coupled monocarboxylate transporter 1 [Equus asinus];XP_004743031.1//PREDICTED: sodium-coupled monocarboxylate transporter 1 [Mustela putorius furo];XP_002927559.1//PREDICTED: LOW QUALITY PROTEIN: sodium-coupled monocarboxylate transporter 1 [Ailuropoda melanoleuca];XP_019302116.1//PREDICTED: sodium-coupled monocarboxylate transporter 1 isoform X1 [Panthera pardu…
106700583	1425	225.91	518.75	1.19325	1.14096e-26	Up	2.7372e-27	LOC106700583	NA	NA	NA	K04743//chondroitin 6-sulfotransferase 7 [EC:2.8.2.17];K04257//olfactory receptor;K08089//Fc receptor, IgE, high affinity I, alpha polypeptide;K04004//complement factor H	XP_010815217.1//PREDICTED: uncharacterized protein LOC101903487 isoform X2 [Bos taurus] >XP_015323926.1 PREDICTED: uncharacterized protein LOC101903487 isoform X2 [Bos taurus];XP_010855649.1//PREDICTED: LOW QUALITY PROTEIN: endogenous retrovirus group K member 7 Gag polyprotein-like [Bison bison bison];XP_010815216.1//PREDICTED: uncharacterized protein LOC101903487 isoform X1 [Bos taurus] >XP_015…
102284208	883	109	3.11	-5.13731	1.36799e-26	Down	3.28754e-27	LOC102284208	GO:0005654//nucleoplasm;GO:0031965//nuclear membrane;GO:0005895//interleukin-5 receptor complex;GO:0005829//cytosol;GO:0005622//intracellular;GO:0016021//integral component of membrane	GO:0005137//interleukin-5 receptor binding	GO:0030335//positive regulation of cell migration;GO:0030036//actin cytoskeleton organization;GO:0007268//chemical synaptic transmission;GO:0035556//intracellular signal transduction;GO:0030307//positive regulation of cell growth;GO:0007265//Ras protein signal transduction;GO:0008284//positive regulation of cell proliferation	K17254//syntenin-1	XP_010837287.1//PREDICTED: syntenin-1 isoform X2 [Bison bison bison];XP_005889230.1//PREDICTED: syntenin-1 isoform X2 [Bos mutus] >ELR61142.1 Syntenin-1 [Bos mutus];NP_001068951.1//syntenin-1 [Bos taurus] >XP_005215493.2 PREDICTED: syntenin-1 isoform X1 [Bos taurus] >XP_019829302.1 PREDICTED: syntenin-1 isoform X1 [Bos indicus] >AAI03012.1 Syndecan binding protein (syntenin) [Bos taurus] >DAA2273…
102283262	1525	508.14	223.7	-1.1897	3.89792e-26	Down	9.4541e-27	LOC102283262	NA	NA	NA	K20897//guanylate-binding protein 2;K20899//guanylate-binding protein 1/3/4/7	XP_020771072.1//guanylate-binding protein 2-like [Odocoileus virginianus texanus] >XP_020771073.1 guanylate-binding protein 2-like [Odocoileus virginianus texanus];XP_010858667.1//PREDICTED: interferon-induced guanylate-binding protein 2-like [Bison bison bison];XP_020725282.1//guanylate-binding protein 2-like isoform X1 [Odocoileus virginianus texanus] >XP_020725284.1 guanylate-binding protein 2…
novel_G000725	409	503.15	221.41	-1.19031	6.51284e-26	Down	1.5923e-26	NA	NA	NA	NA	K06553//pre-B lymphocyte gene;K06554//immunoglobulin lambda-like polypeptide 1	ELR44757.1//hypothetical protein M91_14552, partial [Bos mutus]
102277471	2790	218	498	1.18578	2.0508e-25	Up	5.09941e-26	LOC102277471	NA	NA	NA	K12388//sortilin	XP_019065808.1//PREDICTED: VPS10 domain-containing receptor SorCS2, partial [Fukomys damarensis];XP_014332631.1//PREDICTED: LOW QUALITY PROTEIN: VPS10 domain-containing receptor SorCS2-like [Bos mutus];XP_019817664.1//PREDICTED: VPS10 domain-containing receptor SorCS2, partial [Bos indicus];XP_005960838.1//PREDICTED: VPS10 domain-containing receptor SorCS2 [Pantholops hodgsonii];EHB03676.1//VPS10…
102284420	4543	211	487	1.20064	2.36163e-25	Up	5.89198e-26	HTR2A	GO:0043198//dendritic shaft;GO:0030424//axon;GO:0005901//caveola;GO:0005887//integral component of plasma membrane;GO:0031410//cytoplasmic vesicle	GO:0051378//serotonin binding;GO:0004993//G-protein coupled serotonin receptor activity;GO:0008144//drug binding;GO:0030594//neurotransmitter receptor activity;GO:0071886//1-(4-iodo-2,5-dimethoxyphenyl)propan-2-amine binding	GO:0050731//positive regulation of peptidyl-tyrosine phosphorylation;GO:0007200//phospholipase C-activating G-protein coupled receptor signaling pathway;GO:0050795//regulation of behavior;GO:0014065//phosphatidylinositol 3-kinase signaling;GO:0045821//positive regulation of glycolytic process;GO:0007610//behavior;GO:0042493//response to drug;GO:0010513//positive regulation of phosphatidylinositol…	K04157//5-hydroxytryptamine receptor 2	XP_005896803.1//PREDICTED: 5-hydroxytryptamine receptor 2A [Bos mutus];XP_004012115.1//PREDICTED: 5-hydroxytryptamine receptor 2A [Ovis aries] >XP_011979843.1 PREDICTED: 5-hydroxytryptamine receptor 2A [Ovis aries musimon];XP_006072628.1//PREDICTED: 5-hydroxytryptamine receptor 2A [Bubalus bubalis];XP_020756383.1//5-hydroxytryptamine receptor 2A [Odocoileus virginianus texanus];NP_001001157.1//5-…
102272472	282	166	27	-2.62619	2.46374e-25	Down	6.16042e-26	LOC102272472	NA	NA	NA	K13539//leishmanolysin-like peptidase [EC:3.4.24.-];K02599//Notch 1;K14379//tartrate-resistant acid phosphatase type 5 [EC:3.1.3.2]	XP_011969952.1//PREDICTED: WAP four-disulfide core domain protein 18-like [Ovis aries musimon];XP_004013241.1//PREDICTED: WAP four-disulfide core domain protein 18-like [Ovis aries] >XP_005973074.1 PREDICTED: WAP four-disulfide core domain protein 18-like [Pantholops hodgsonii];XP_006048118.1//PREDICTED: WAP four-disulfide core domain protein 18-like [Bubalus bubalis];XP_020740866.1//WAP four-dis…
102270832	522	118.73	339.61	1.51016	3.8643e-25	Up	9.74294e-26	LOC102270832	NA	NA	NA	K06752//major histocompatibility complex, class II	XP_012296113.1//PREDICTED: HLA class II histocompatibility antigen, DQ beta 1 chain-like [Aotus nancymaae];XP_006738106.1//PREDICTED: HLA class II histocompatibility antigen, DQ beta 2 chain-like isoform X2 [Leptonychotes weddellii];XP_006738105.1//PREDICTED: HLA class II histocompatibility antigen, DQ beta 2 chain-like isoform X1 [Leptonychotes weddellii];XP_005909326.1//PREDICTED: HLA class II …
102266137	1758	340	121	-1.49657	5.98678e-25	Down	1.51941e-25	PTX3	GO:0005576//extracellular region	NA	NA	K01672//carbonic anhydrase [EC:4.2.1.1];K01115//phospholipase D1/2 [EC:3.1.4.4]	XP_007106947.1//PREDICTED: pentraxin-related protein PTX3 [Physeter catodon];XP_007164915.1//PREDICTED: pentraxin-related protein PTX3 [Balaenoptera acutorostrata scammoni];XP_005957181.1//PREDICTED: pentraxin-related protein PTX3 [Pantholops hodgsonii];XP_014921517.1//PREDICTED: pentraxin-related protein PTX3 [Acinonyx jubatus];XP_005909387.1//PREDICTED: pentraxin-related protein PTX3 [Bos mutus]
102281760	3942	55	223	2.0135	1.12726e-24	Up	2.8844e-25	TMEM200A	GO:0016021//integral component of membrane	NA	NA	NA	XP_020754437.1//transmembrane protein 200A [Odocoileus virginianus texanus];XP_017908692.1//PREDICTED: transmembrane protein 200A [Capra hircus] >XP_017908694.1 PREDICTED: transmembrane protein 200A [Capra hircus];XP_005907464.1//PREDICTED: transmembrane protein 200A [Bos mutus];XP_004310767.1//PREDICTED: transmembrane protein 200A [Tursiops truncatus];XP_007450593.1//PREDICTED: transmembrane pro…
102276094	840	261	77	-1.76716	2.3876e-24	Down	6.17898e-25	CLDN17	GO:0016021//integral component of membrane;GO:0005923//bicellular tight junction;GO:0005886//plasma membrane	GO:0005198//structural molecule activity	NA	K06087//claudin	XP_012041993.1//PREDICTED: claudin-17 [Ovis aries] >XP_011999364.1 PREDICTED: claudin-17 [Ovis aries musimon];ELR53670.1//Claudin-17, partial [Bos mutus];XP_006049249.1//PREDICTED: claudin-17 [Bubalus bubalis];XP_005899616.1//PREDICTED: claudin-17 [Bos mutus] >XP_010854126.1 PREDICTED: claudin-17 [Bison bison bison];XP_010822968.1//PREDICTED: claudin-17 [Bos taurus] >XP_010799221.1 PREDICTED: cla…
novel_G000856	6735	79.36	266.79	1.74318	2.55081e-24	Up	6.60846e-25	NA	NA	GO:0042393//histone binding;GO:0004843//thiol-dependent ubiquitin-specific protease activity;GO:0004197//cysteine-type endopeptidase activity;GO:0008270//zinc ion binding	GO:0006511//ubiquitin-dependent protein catabolic process;GO:0000398//mRNA splicing, via spliceosome;GO:0035616//histone H2B conserved C-terminal lysine deubiquitination	K11834//ubiquitin carboxyl-terminal hydrolase 44/49 [EC:3.4.19.12]	XP_010861550.1//PREDICTED: ubiquitin carboxyl-terminal hydrolase 49 [Bison bison bison]
102285490	640	107	0	-7.7475	3.69408e-24	Down	9.6422e-25	LOC102285490	NA	NA	NA	K09228//KRAB domain-containing zinc finger protein;K05673//ATP-binding cassette, subfamily C (CFTR/MRP), member 4	XP_013828713.2//PREDICTED: nuclear autoantigen Sp-100 isoform X2 [Capra hircus];XP_003586775.1//PREDICTED: uncharacterized protein LOC100337108 [Bos taurus] >XP_014338078.1 PREDICTED: uncharacterized protein LOC102285490 [Bos mutus] >XP_015321249.1 PREDICTED: uncharacterized protein LOC100337108 [Bos taurus];XP_012003706.1//PREDICTED: nuclear autoantigen Sp-100 isoform X6 [Ovis aries];XP_01199652…
102266251	4032	280	578	1.03961	6.12456e-24	Up	1.61299e-24	SCML2	GO:0031519//PcG protein complex	NA	GO:0006355//regulation of transcription, DNA-templated	K11465//sex comb on midleg-like protein 2	ELR60516.1//Sex comb on midleg-like protein 2, partial [Bos mutus];XP_019811966.1//PREDICTED: sex comb on midleg-like protein 2 [Bos indicus];NP_001179509.1//sex comb on midleg-like protein 2 [Bos taurus] >DAA12609.1 TPA: sex comb on midleg-like 2 [Bos taurus];XP_005890071.1//PREDICTED: sex comb on midleg-like protein 2 [Bos mutus];XP_005228452.1//PREDICTED: sex comb on midleg-like protein 2 isof…
102274713	2437	136	360	1.39835	7.89375e-24	Up	2.08672e-24	GDF10	GO:0031012//extracellular matrix;GO:0005615//extracellular space	GO:0008083//growth factor activity;GO:0005125//cytokine activity;GO:0005160//transforming growth factor beta receptor binding	GO:0001649//osteoblast differentiation;GO:0043408//regulation of MAPK cascade;GO:0030509//BMP signaling pathway;GO:0060395//SMAD protein signal transduction;GO:0010862//positive regulation of pathway-restricted SMAD protein phosphorylation;GO:0045444//fat cell differentiation;GO:0045668//negative regulation of osteoblast differentiation;GO:0048468//cell development;GO:0042981//regulation of apopt…	K05496//bone morphogenetic protein 3/3B	XP_005699392.3//PREDICTED: growth/differentiation factor 10 isoform X1 [Capra hircus];XP_006066861.1//PREDICTED: bone morphogenetic protein 3B [Bubalus bubalis];NP_001069635.1//growth/differentiation factor 10 precursor [Bos taurus] >XP_019809835.1 PREDICTED: growth/differentiation factor 10 [Bos indicus] >Q08DX6.1 RecName: Full=Growth/differentiation factor 10; Short=GDF-10; AltName: Full=Bone m…
102270712	2465	225	494	1.12855	2.0546e-23	Up	5.53981e-24	TMEM130	GO:0016021//integral component of membrane	NA	NA	K03006//DNA-directed RNA polymerase II subunit RPB1 [EC:2.7.7.6]	XP_005225073.1//PREDICTED: transmembrane protein 130 isoform X1 [Bos taurus];DAA15027.1//TPA: transmembrane protein 130 [Bos taurus];NP_001076838.1//transmembrane protein 130 precursor [Bos taurus] >AAI33603.1 TMEM130 protein [Bos taurus];XP_017896534.1//PREDICTED: transmembrane protein 130 isoform X2 [Capra hircus];XP_011996932.1//PREDICTED: transmembrane protein 130 isoform X3 [Ovis aries musim…
102286063	1828	205.01	464	1.17239	2.22829e-23	Up	6.02052e-24	LOC102286063	NA	NA	NA	K08625//a disintegrin and metalloproteinase with thrombospondin motifs 10 [EC:3.4.24.-]	XP_010829304.1//PREDICTED: ADAMTS-like protein 3 [Bison bison bison];XP_016782806.1//PREDICTED: ADAMTS-like protein 3 isoform X3 [Pan troglodytes];XP_007610207.2//PREDICTED: ADAMTS-like protein 3 isoform X4 [Cricetulus griseus];XP_008966472.1//PREDICTED: ADAMTS-like protein 3 [Pan paniscus];XP_016782805.1//PREDICTED: ADAMTS-like protein 3 isoform X2 [Pan troglodytes];XP_016782804.1//PREDICTED: AD…
novel_G000079	576	180.99	38.84	-2.22633	6.04997e-23	Down	1.65899e-23	NA	NA	NA	NA	NA	XP_011987336.1//PREDICTED: zinc finger protein 36, C3H1 type-like 3 [Ovis aries musimon]
novel_G000699	4984	182.86	424.57	1.20923	1.6016e-22	Up	4.45633e-23	NA	NA	NA	NA	K01106//inositol-1,4,5-trisphosphate 5-phosphatase [EC:3.1.3.56];K14740//metallothionein 3;K16349//natural cytotoxicity triggering receptor 3 ligand 1;K10838//xeroderma pigmentosum group C-complementing protein	DAA16034.1//TPA: zinc finger protein 516 [Bos taurus]
102269865	1772	6	101	4.06721	1.64141e-22	Up	4.56937e-23	TCP11X2	NA	NA	NA	NA	XP_005963938.1//PREDICTED: T-complex protein 11 X-linked protein 2-like isoform X2 [Pantholops hodgsonii];XP_004022796.2//PREDICTED: T-complex protein 11 X-linked protein 2-like [Ovis aries] >XP_011963108.1 PREDICTED: T-complex protein 11 X-linked protein 2-like [Ovis aries];XP_020732203.1//T-complex protein 11 X-linked protein 2-like [Odocoileus virginianus texanus];XP_012002173.1//PREDICTED: T-…
102280267	1091	369	149	-1.31435	2.12306e-22	Down	5.9338e-23	TFPI	NA	NA	NA	K03909//tissue factor pathway inhibitor	ELR60871.1//Tissue factor pathway inhibitor, partial [Bos mutus];XP_006067951.1//PREDICTED: tissue factor pathway inhibitor isoform X1 [Bubalus bubalis];AAI16161.1//TFPI protein, partial [Bos taurus];XP_005889606.1//PREDICTED: tissue factor pathway inhibitor [Bos mutus];NP_001231133.1//tissue factor pathway inhibitor precursor [Bos taurus] >XP_010858027.1 PREDICTED: tissue factor pathway inhibito…
102273862	3161	224	484	1.10547	2.91741e-22	Up	8.21473e-23	SHROOM1	GO:0016460//myosin II complex	GO:0051015//actin filament binding	GO:0000902//cell morphogenesis;GO:0051017//actin filament bundle assembly	K18625//protein Shroom	XP_005911757.1//PREDICTED: LOW QUALITY PROTEIN: protein Shroom1 [Bos mutus];XP_006050615.1//PREDICTED: protein Shroom1 isoform X1 [Bubalus bubalis] >XP_006050616.1 PREDICTED: protein Shroom1 isoform X2 [Bubalus bubalis];NP_001095764.1//protein Shroom1 [Bos taurus] >XP_005209371.1 PREDICTED: protein Shroom1 isoform X1 [Bos taurus] >XP_015327681.1 PREDICTED: protein Shroom1 isoform X1 [Bos taurus] …
102268679	1525	353	141	-1.33001	7.32141e-22	Down	2.1012e-22	LOC102268679	GO:0005615//extracellular space	GO:0045236//CXCR chemokine receptor binding;GO:0008201//heparin binding;GO:0008009//chemokine activity	GO:0007186//G-protein coupled receptor signaling pathway;GO:0061844//antimicrobial humoral immune response mediated by antimicrobial peptide;GO:0090023//positive regulation of neutrophil chemotaxis;GO:0030593//neutrophil chemotaxis;GO:0042119//neutrophil activation;GO:0042127//regulation of cell proliferation;GO:0070098//chemokine-mediated signaling pathway;GO:0071222//cellular response to lipopo…	K05506//C-X-C motif chemokine 5/6	NP_776725.1//C-X-C motif chemokine 6 precursor [Bos taurus] >XP_005891310.1 PREDICTED: C-X-C motif chemokine 6 [Bos mutus] >XP_010836484.1 PREDICTED: C-X-C motif chemokine 5 [Bison bison bison] >XP_019817716.1 PREDICTED: C-X-C motif chemokine 6 [Bos indicus] >P80221.2 RecName: Full=C-X-C motif chemokine 6; AltName: Full=Granulocyte chemotactic protein 2; Short=GCP-2; AltName: Full=Small-inducible…
102277637	3457	195	436	1.15482	1.46155e-21	Up	4.24328e-22	NR4A2	GO:0005634//nucleus;GO:0005654//nucleoplasm;GO:0016607//nuclear speck;GO:0005737//cytoplasm	GO:0003707//steroid hormone receptor activity;GO:0003677//DNA binding;GO:0046982//protein heterodimerization activity;GO:0001077//transcriptional activator activity, RNA polymerase II proximal promoter sequence-specific DNA binding;GO:0035259//glucocorticoid receptor binding;GO:0042803//protein homodimerization activity;GO:0004879//nuclear receptor activity;GO:0046965//retinoid X receptor binding…	GO:0071376//cellular response to corticotropin-releasing hormone stimulus;GO:0008344//adult locomotory behavior;GO:0042053//regulation of dopamine metabolic process;GO:0042416//dopamine biosynthetic process;GO:0000122//negative regulation of transcription by RNA polymerase II;GO:0009791//post-embryonic development;GO:0043085//positive regulation of catalytic activity;GO:2001234//negative regulati…	K08558//nuclear receptor subfamily 4 group A member 2	XP_006196236.1//PREDICTED: nuclear receptor subfamily 4 group A member 2 isoform X1 [Vicugna pacos];XP_007939998.1//PREDICTED: nuclear receptor subfamily 4 group A member 2 isoform X1 [Orycteropus afer afer];XP_004674700.1//PREDICTED: nuclear receptor subfamily 4 group A member 2 isoform X1 [Condylura cristata] >XP_005906445.1 PREDICTED: nuclear receptor subfamily 4 group A member 2 isoform X1 [B…
102286879	4769	165	390.18	1.23564	1.73857e-21	Up	5.06446e-22	PNMAL2	NA	NA	NA	K03006//DNA-directed RNA polymerase II subunit RPB1 [EC:2.7.7.6];K19475//WAS/WASL-interacting protein;K02183//calmodulin;K14740//metallothionein 3;K14211//elastin;K16349//natural cytotoxicity triggering receptor 3 ligand 1;K10838//xeroderma pigmentosum group C-complementing protein	XP_014335332.1//PREDICTED: LOW QUALITY PROTEIN: PNMA-like protein 2 [Bos mutus];XP_019833843.1//PREDICTED: LOW QUALITY PROTEIN: PNMA-like protein 2 [Bos indicus];XP_015313730.1//PREDICTED: LOW QUALITY PROTEIN: PNMA-like protein 2 [Bos taurus] >XP_015323002.1 PREDICTED: LOW QUALITY PROTEIN: PNMA-like protein 2 [Bos taurus];XP_010851011.1//PREDICTED: LOW QUALITY PROTEIN: PNMA-like protein 2 [Bison …
102267061	4753	271	545	1.00193	2.10702e-21	Up	6.1524e-22	UGGT2	NA	NA	NA	K11718//UDP-glucose:glycoprotein glucosyltransferase [EC:2.4.1.-]	XP_019776382.1//PREDICTED: UDP-glucose:glycoprotein glucosyltransferase 2 [Tursiops truncatus];XP_594552.3//PREDICTED: UDP-glucose:glycoprotein glucosyltransferase 2 isoform X4 [Bos taurus] >XP_002692017.1 PREDICTED: UDP-glucose:glycoprotein glucosyltransferase 2 isoform X4 [Bos taurus] >DAA23765.1 TPA: UDP-glucose glycoprotein glucosyltransferase 2 [Bos taurus];XP_007469984.1//PREDICTED: UDP-glu…
102264590	1667	147	361	1.29015	2.79818e-21	Up	8.19387e-22	KDM8	GO:0005634//nucleus;GO:0005654//nucleoplasm;GO:0005829//cytosol	GO:0046872//metal ion binding;GO:0051864//histone demethylase activity (H3-K36 specific);GO:0003682//chromatin binding	GO:0006351//transcription, DNA-templated;GO:0070544//histone H3-K36 demethylation;GO:0000086//G2/M transition of mitotic cell cycle;GO:0045893//positive regulation of transcription, DNA-templated	K10277//lysine-specific demethylase 8 [EC:1.14.11.27]	XP_006070639.1//PREDICTED: lysine-specific demethylase 8 [Bubalus bubalis];XP_010835529.1//PREDICTED: lysine-specific demethylase 8 [Bison bison bison] >XP_010835530.1 PREDICTED: lysine-specific demethylase 8 [Bison bison bison];XP_005901094.1//PREDICTED: LOW QUALITY PROTEIN: lysine-specific demethylase 8 [Bos mutus];XP_019843430.1//PREDICTED: lysine-specific demethylase 8 [Bos indicus];NP_001068…
102274775	2910	353	144	-1.29964	3.82386e-21	Down	1.12611e-21	LOC102274775	NA	NA	NA	NA	XP_019837919.1//PREDICTED: schlafen family member 11 [Bos indicus];XP_005899764.1//PREDICTED: schlafen family member 11 [Bos mutus];XP_600064.2//PREDICTED: schlafen family member 11 [Bos taurus] >XP_002695699.1 PREDICTED: schlafen family member 11 [Bos taurus] >DAA19092.1 TPA: schlafen 3-like [Bos taurus];XP_006056287.1//PREDICTED: schlafen family member 11-like [Bubalus bubalis];XP_010859806.1//…
102275810	1983	451.85	210.09	-1.11087	4.10804e-21	Down	1.21094e-21	LOC102275810	GO:0070062//extracellular exosome;GO:0005634//nucleus;GO:0005829//cytosol;GO:0005886//plasma membrane	GO:0004462//lactoylglutathione lyase activity;GO:0008270//zinc ion binding	GO:0006357//regulation of transcription by RNA polymerase II;GO:0030316//osteoclast differentiation;GO:0043066//negative regulation of apoptotic process	K01759//lactoylglutathione lyase [EC:4.4.1.5]	XP_005906834.1//PREDICTED: lactoylglutathione lyase [Bos mutus] >XP_019841600.1 PREDICTED: lactoylglutathione lyase [Bos indicus];XP_006074795.1//PREDICTED: lactoylglutathione lyase-like [Bubalus bubalis];XP_010846994.1//PREDICTED: lactoylglutathione lyase [Bison bison bison];NP_001076965.1//lactoylglutathione lyase [Bos taurus] >AAI23483.1 GLO1 protein [Bos taurus] >DAA16608.1 TPA: lactoylglutat…
102280754	1473	482	231	-1.06718	4.20203e-21	Down	1.2404e-21	LOC102280754	GO:0009897//external side of plasma membrane;GO:0016021//integral component of membrane	GO:0019770//IgG receptor activity;GO:0019864//IgG binding	GO:0006911//phagocytosis, engulfment;GO:0006910//phagocytosis, recognition;GO:0001788//antibody-dependent cellular cytotoxicity;GO:0042742//defense response to bacterium;GO:0001805//positive regulation of type III hypersensitivity;GO:0042590//antigen processing and presentation of exogenous peptide antigen via MHC class I;GO:0050766//positive regulation of phagocytosis;GO:0001798//positive regula…	K06498//high affinity immunoglobulin gamma Fc receptor I	XP_014338584.1//PREDICTED: high affinity immunoglobulin gamma Fc receptor I isoform X1 [Bos mutus];NP_776963.1//high affinity immunoglobulin gamma Fc receptor I precursor [Bos taurus] >XP_019812199.1 PREDICTED: high affinity immunoglobulin gamma Fc receptor I-like [Bos indicus] >AAF80477.1 Fc gamma receptor I [Bos taurus] >DAA31645.1 TPA: Fc fragment of IgG, high affinity Ia, receptor (CD64) [Bos…
102275033	3909	223	473	1.07876	5.37674e-21	Up	1.59463e-21	PLCL1	GO:0005622//intracellular;GO:0005886//plasma membrane	GO:0004435//phosphatidylinositol phospholipase C activity;GO:0050811//GABA receptor binding;GO:0004871//signal transducer activity;GO:0070679//inositol 1,4,5 trisphosphate binding	GO:0016042//lipid catabolic process;GO:0007214//gamma-aminobutyric acid signaling pathway;GO:0035556//intracellular signal transduction;GO:0032228//regulation of synaptic transmission, GABAergic;GO:0033135//regulation of peptidyl-serine phosphorylation;GO:1900122//positive regulation of receptor binding	K15375//inactive phospholipase C-like protein 1	XP_019283909.1//PREDICTED: inactive phospholipase C-like protein 1 isoform X1 [Panthera pardus];XP_536020.4//PREDICTED: inactive phospholipase C-like protein 1 isoform X1 [Canis lupus familiaris];XP_019656043.1//PREDICTED: LOW QUALITY PROTEIN: inactive phospholipase C-like protein 1 [Ailuropoda melanoleuca];XP_001169560.1//PREDICTED: inactive phospholipase C-like protein 1 [Pan troglodytes];XP_00…
102280607	968	158	376	1.24477	5.56553e-21	Up	1.65139e-21	LOC102280607	NA	NA	NA	K12196//vacuolar protein-sorting-associated protein 4	XP_010844485.1//PREDICTED: beta-1-syntrophin isoform X1 [Bison bison bison];XP_010844486.1//PREDICTED: beta-1-syntrophin isoform X2 [Bison bison bison];XP_006074779.1//PREDICTED: beta-1-syntrophin, partial [Bubalus bubalis];XP_010821029.1//PREDICTED: beta-1-syntrophin [Bos taurus] >XP_015330050.1 PREDICTED: beta-1-syntrophin [Bos taurus] >XP_019829457.1 PREDICTED: beta-1-syntrophin isoform X1 [Bo…
102277963	3741	180	409	1.17807	6.35088e-21	Up	1.88669e-21	SORCS1	NA	NA	NA	K12388//sortilin	XP_010985411.1//PREDICTED: VPS10 domain-containing receptor SorCS1 isoform X4 [Camelus dromedarius];XP_006920939.1//PREDICTED: VPS10 domain-containing receptor SorCS1 isoform X5 [Pteropus alecto];XP_011362075.1//PREDICTED: VPS10 domain-containing receptor SorCS1 isoform X4 [Pteropus vampyrus];XP_015999522.1//PREDICTED: VPS10 domain-containing receptor SorCS1 isoform X6 [Rousettus aegyptiacus];XP_…
102287742	3768	285.41	102.72	-1.48036	7.44343e-21	Down	2.21894e-21	ALDOB	GO:0016021//integral component of membrane	NA	NA	K01623//fructose-bisphosphate aldolase, class I [EC:4.1.2.13]	XP_007124830.1//PREDICTED: fructose-bisphosphate aldolase B [Physeter catodon];XP_004323243.1//PREDICTED: fructose-bisphosphate aldolase B [Tursiops truncatus];XP_007197148.1//PREDICTED: fructose-bisphosphate aldolase B [Balaenoptera acutorostrata scammoni];XP_004271544.1//PREDICTED: fructose-bisphosphate aldolase B [Orcinus orca] >XP_004271545.1 PREDICTED: fructose-bisphosphate aldolase B [Orcin…
102280937	2329	458	216	-1.09035	8.6887e-21	Down	2.5962e-21	KLHL40	NA	NA	NA	K10473//kelch repeat and BTB domain-containing protein 5/10	XP_005954300.1//PREDICTED: kelch-like protein 40 [Pantholops hodgsonii];XP_005891150.1//PREDICTED: LOW QUALITY PROTEIN: kelch-like protein 40, partial [Bos mutus];XP_006051859.1//PREDICTED: kelch-like protein 40 [Bubalus bubalis];ELR59760.1//Kelch repeat and BTB domain-containing protein 5, partial [Bos mutus];AAI46254.1//KBTBD5 protein [Bos taurus]
102275129	4067	63	218	1.78487	9.30757e-21	Up	2.78888e-21	NETO2	NA	NA	NA	K14616//cubilin	XP_010842206.1//PREDICTED: neuropilin and tolloid-like protein 2 isoform X2 [Bison bison bison];XP_006062818.1//PREDICTED: neuropilin and tolloid-like protein 2 isoform X1 [Bubalus bubalis];XP_005895416.1//PREDICTED: neuropilin and tolloid-like protein 2 [Bos mutus];XP_019834949.1//PREDICTED: neuropilin and tolloid-like protein 2 isoform X2 [Bos indicus];XP_010824978.1//PREDICTED: neuropilin and …
102272949	3392	0	89	7.4697	1.06612e-20	Up	3.20187e-21	LOC102272949	NA	NA	NA	K10955//intestinal mucin-2	XP_007112959.1//PREDICTED: mucin-2-like, partial [Physeter catodon];XP_017898266.1//PREDICTED: LOW QUALITY PROTEIN: mucin-2 [Capra hircus];XP_007171352.1//PREDICTED: mucin-2 [Balaenoptera acutorostrata scammoni];CBL79138.1//TPA: mucin-2 [Bos taurus];XP_006046199.1//PREDICTED: LOW QUALITY PROTEIN: mucin-2-like [Bubalus bubalis]
102272357	3564	247	505	1.02573	1.14735e-20	Up	3.45062e-21	NFASC	NA	NA	NA	K06757//neurofascin	XP_006215555.1//PREDICTED: neurofascin isoform X10 [Vicugna pacos];XP_011894515.1//PREDICTED: neurofascin isoform X17 [Cercocebus atys] >XP_011894526.1 PREDICTED: neurofascin isoform X17 [Cercocebus atys] >XP_011894532.1 PREDICTED: neurofascin isoform X17 [Cercocebus atys];XP_015330510.1//PREDICTED: neurofascin isoform X19 [Bos taurus];XP_002693951.2//PREDICTED: neurofascin isoform X10 [Bos tauru…
102283643	469	324.74	128.71	-1.3412	1.81694e-20	Down	5.49721e-21	LOC102283643	NA	NA	NA	K02957//small subunit ribosomal protein S15Ae	XP_005307238.1//PREDICTED: 40S ribosomal protein S15a isoform X1 [Chrysemys picta bellii];XP_008540095.1//PREDICTED: 40S ribosomal protein S15a-like [Equus przewalskii];KYO30573.1//ADP-ribosylation factor-like protein 6-interacting protein 1 [Alligator mississippiensis];XP_016339607.1//PREDICTED: 40S ribosomal protein S15a-like [Sinocyclocheilus anshuiensis];XP_007064443.1//PREDICTED: 40S ribosom…
102276301	817	379	165	-1.20577	2.9942e-20	Down	9.13804e-21	PLAC8	NA	GO:0003682//chromatin binding	GO:0009409//response to cold;GO:0045944//positive regulation of transcription by RNA polymerase II;GO:0050873//brown fat cell differentiation;GO:0040015//negative regulation of multicellular organism growth;GO:0043066//negative regulation of apoptotic process;GO:0042742//defense response to bacterium;GO:0008284//positive regulation of cell proliferation	K07188//hormone-sensitive lipase [EC:3.1.1.79]	XP_004010008.1//PREDICTED: placenta-specific gene 8 protein [Ovis aries] >XP_005681904.1 PREDICTED: placenta-specific gene 8 protein [Capra hircus] >XP_011992390.1 PREDICTED: placenta-specific gene 8 protein [Ovis aries musimon];NP_001070455.1//placenta-specific gene 8 protein [Bos taurus] >XP_015327181.1 PREDICTED: placenta-specific gene 8 protein isoform X1 [Bos taurus] >XP_019818583.1 PREDICTE…
102278009	2160	243	495	1.02043	3.99888e-20	Up	1.22765e-20	SRPX2	GO:0005615//extracellular space;GO:0009986//cell surface;GO:0060076//excitatory synapse;GO:0015630//microtubule cytoskeleton;GO:0030054//cell junction;GO:0005737//cytoplasm;GO:0097060//synaptic membrane	GO:0042802//identical protein binding;GO:0036458//hepatocyte growth factor binding;GO:0005102//signaling receptor binding	GO:0098609//cell-cell adhesion;GO:0042325//regulation of phosphorylation;GO:0001525//angiogenesis;GO:0048870//cell motility;GO:0071625//vocalization behavior;GO:0051965//positive regulation of synapse assembly;GO:0090050//positive regulation of cell migration involved in sprouting angiogenesis	K19408//sushi repeat-containing protein SRPX2	AAI46171.1//Sushi-repeat-containing protein, X-linked 2 [Bos taurus] >DAA13141.1 TPA: sushi repeat-containing protein SRPX2 precursor [Bos taurus];XP_020732199.1//sushi repeat-containing protein SRPX2 [Odocoileus virginianus texanus] >XP_020732200.1 sushi repeat-containing protein SRPX2 [Odocoileus virginianus texanus];XP_006042624.1//PREDICTED: sushi repeat-containing protein SRPX2 isoform X1 [B…
102287156	2008	54	198	1.86843	4.07601e-20	Up	1.25189e-20	KRT20	NA	NA	NA	K07604//type I keratin, acidic	XP_004012924.1//PREDICTED: keratin, type I cytoskeletal 20 [Ovis aries];XP_005693850.2//PREDICTED: keratin, type I cytoskeletal 20 [Capra hircus];XP_005964861.1//PREDICTED: keratin, type I cytoskeletal 20 [Pantholops hodgsonii];XP_019836210.1//PREDICTED: keratin, type I cytoskeletal 20 [Bos indicus];XP_011997170.1//PREDICTED: keratin, type I cytoskeletal 20 [Ovis aries musimon]
102272232	456	234	75	-1.64758	4.79185e-20	Down	1.47841e-20	KRTDAP	GO:0005576//extracellular region	NA	NA	NA	XP_010847308.1//PREDICTED: keratinocyte differentiation-associated protein isoform X2 [Bison bison bison] >XP_014337862.1 PREDICTED: keratinocyte differentiation-associated protein isoform X2 [Bos mutus];XP_010847307.1//PREDICTED: keratinocyte differentiation-associated protein isoform X1 [Bison bison bison] >XP_014337861.1 PREDICTED: keratinocyte differentiation-associated protein isoform X1 [Bo…
102273719	3245	205	439	1.09256	5.72631e-20	Up	1.77705e-20	B3GALT2	GO:0016021//integral component of membrane;GO:0000139//Golgi membrane	GO:0008499//UDP-galactose:beta-N-acetylglucosamine beta-1,3-galactosyltransferase activity	GO:0006486//protein glycosylation;GO:0009312//oligosaccharide biosynthetic process;GO:0006682//galactosylceramide biosynthetic process	K07820//beta-1,3-galactosyltransferase 2 [EC:2.4.1.-]	NP_001069656.1//beta-1,3-galactosyltransferase 2 [Bos taurus] >XP_004013630.1 PREDICTED: beta-1,3-galactosyltransferase 2 [Ovis aries] >XP_005690510.1 PREDICTED: beta-1,3-galactosyltransferase 2 [Capra hircus] >XP_005897460.1 PREDICTED: beta-1,3-galactosyltransferase 2 [Bos mutus] >XP_010830411.1 PREDICTED: beta-1,3-galactosyltransferase 2 [Bison bison bison] >XP_012011163.1 PREDICTED: beta-1,3-g…
106701542	481	84.5	0	-7.40692	6.84856e-20	Down	2.13008e-20	LOC106701542	NA	NA	NA	K06751//major histocompatibility complex, class I	AAZ73464.1//MHC class I antigen, partial [Bos taurus];ANG83493.1//MHC class I antigen, partial [Bos taurus];ABJ53213.1//MHC class I alpha chain precursor, partial [Bison bison];AAZ73475.1//MHC class I antigen, partial [Bos taurus];ABJ53228.1//MHC class I alpha chain precursor, partial [Bison bison]
102279639	2095	445	213	-1.06899	1.21544e-19	Down	3.81073e-20	GBP5	GO:0016020//membrane;GO:0031410//cytoplasmic vesicle	GO:0042802//identical protein binding;GO:0005525//GTP binding;GO:0003924//GTPase activity	GO:0050702//interleukin-1 beta secretion;GO:0071346//cellular response to interferon-gamma;GO:0051289//protein homotetramerization;GO:0072616//interleukin-18 secretion;GO:1900227//positive regulation of NLRP3 inflammasome complex assembly;GO:0045089//positive regulation of innate immune response;GO:1900017//positive regulation of cytokine production involved in inflammatory response	K20897//guanylate-binding protein 2;K20898//guanylate-binding protein 5;K20908//guanylate-binding protein 6	XP_017901199.1//PREDICTED: guanylate-binding protein 5 isoform X1 [Capra hircus];XP_020754151.1//guanylate-binding protein 5-like [Odocoileus virginianus texanus] >XP_020754152.1 guanylate-binding protein 5-like [Odocoileus virginianus texanus] >XP_020754153.1 guanylate-binding protein 5-like [Odocoileus virginianus texanus] >XP_020754154.1 guanylate-binding protein 5-like [Odocoileus virginianus…
106701587	568	9	98	3.43875	1.3116e-19	Up	4.11585e-20	LOC106701587	NA	NA	NA	NA	XP_019811411.1//PREDICTED: uncharacterized protein LOC109555203 [Bos indicus] >XP_019811412.1 PREDICTED: uncharacterized protein LOC109555204 [Bos indicus];XP_014338644.1//PREDICTED: uncharacterized protein LOC106701587 [Bos mutus];XP_019811132.1//PREDICTED: uncharacterized protein LOC109555023 [Bos indicus];XP_019811129.1//PREDICTED: uncharacterized protein LOC109555015 [Bos indicus];XP_01981111…
102277762	547	376.37	166.59	-1.18189	1.55157e-19	Down	4.88614e-20	LOC102277762	NA	NA	NA	K06553//pre-B lymphocyte gene;K06554//immunoglobulin lambda-like polypeptide 1	XP_014339073.1//PREDICTED: Ig lambda chain V-II region MGC [Bos mutus];AAC48555.1//immunoglobulin lambda light chain variable region, partial [Bos taurus];AAC48561.1//immunoglobulin lambda light chain variable region, partial [Bos taurus];XP_015331087.1//PREDICTED: Ig heavy chain Mem5-like [Bos taurus] >XP_015322695.1 PREDICTED: Ig heavy chain Mem5-like [Bos taurus];ELR44695.1//hypothetical prote…
102285172	4228	144	343	1.2461	2.72163e-19	Up	8.62754e-20	PPP1R3A	NA	NA	NA	K07189//protein phosphatase 1 regulatory subunit 3A/B/C/D/E	XP_019814298.1//PREDICTED: protein phosphatase 1 regulatory subunit 3A isoform X1 [Bos indicus];XP_010829496.1//PREDICTED: protein phosphatase 1 regulatory subunit 3A isoform X1 [Bison bison bison];NP_001192369.1//protein phosphatase 1 regulatory subunit 3A [Bos taurus];XP_006071074.1//PREDICTED: protein phosphatase 1 regulatory subunit 3A isoform X1 [Bubalus bubalis];DAA30648.1//TPA: protein pho…
novel_G000414	21739	196.42	420.92	1.09357	3.15811e-19	Up	1.002e-19	NA	GO:0016021//integral component of membrane	GO:0004930//G-protein coupled receptor activity	GO:0001580//detection of chemical stimulus involved in sensory perception of bitter taste	K08474//taste receptor type 2;K14740//metallothionein 3;K17086//transmembrane 9 superfamily member 2/4;K16349//natural cytotoxicity triggering receptor 3 ligand 1;K06727//Fc receptor-like protein	XP_010378829.1//PREDICTED: CASP-like protein 4A1 [Rhinopithecus roxellana]
102266806	3611	181	397	1.12711	4.7038e-19	Up	1.50025e-19	ANKRD6	NA	NA	NA	K10380//ankyrin;K18441//cytohesin;K15503//serine/threonine-protein phosphatase 6 regulatory ankyrin repeat subunit B	XP_005684741.1//PREDICTED: ankyrin repeat domain-containing protein 6 isoform X2 [Capra hircus];XP_010833009.1//PREDICTED: ankyrin repeat domain-containing protein 6 [Bison bison bison];XP_007466320.1//PREDICTED: ankyrin repeat domain-containing protein 6 isoform X4 [Lipotes vexillifer];XP_005889345.1//PREDICTED: ankyrin repeat domain-containing protein 6 isoform X2 [Bos mutus];XP_004264867.1//PR…
102276817	2136	104	13	-3.00604	1.2637e-18	Down	4.10598e-19	CLEC4F	NA	NA	NA	K10060//C-type lectin domain family 4 member F	DAA24823.1//TPA: C-type lectin, superfamily member 13-like [Bos taurus];XP_588244.5//PREDICTED: C-type lectin domain family 4 member F isoform X1 [Bos taurus] >XP_002691277.2 PREDICTED: C-type lectin domain family 4 member F isoform X1 [Bos taurus];XP_019825516.1//PREDICTED: C-type lectin domain family 4 member F isoform X1 [Bos indicus];XP_010828098.1//PREDICTED: C-type lectin domain family 4 me…
102265730	6196	224	452	1.00679	4.03925e-18	Up	1.34048e-18	CHL1	NA	NA	NA	K06758//L1 cell adhesion molecule like protein	XP_012002613.1//PREDICTED: neural cell adhesion molecule L1-like protein isoform X3 [Ovis aries musimon];XP_019803131.1//PREDICTED: neural cell adhesion molecule L1-like protein isoform X4 [Tursiops truncatus];XP_020736422.1//neural cell adhesion molecule L1-like protein isoform X4 [Odocoileus virginianus texanus] >XP_020736423.1 neural cell adhesion molecule L1-like protein isoform X5 [Odocoileu…
102273420	1353	191	57	-1.75058	5.62577e-18	Down	1.87871e-18	IL17F	GO:0005615//extracellular space	GO:0019955//cytokine binding;GO:0005125//cytokine activity;GO:0042803//protein homodimerization activity;GO:0005126//cytokine receptor binding	GO:0045076//regulation of interleukin-2 biosynthetic process;GO:0045423//regulation of granulocyte macrophage colony-stimulating factor biosynthetic process;GO:0016525//negative regulation of angiogenesis;GO:0042109//lymphotoxin A biosynthetic process;GO:0051216//cartilage development;GO:0017015//regulation of transforming growth factor beta receptor signaling pathway;GO:0006954//inflammatory res…	K05494//interleukin 17F	XP_010861322.1//PREDICTED: interleukin-17F [Bison bison bison];XP_006056820.1//PREDICTED: interleukin-17F [Bubalus bubalis];XP_005896912.1//PREDICTED: interleukin-17F [Bos mutus];NP_001179011.1//interleukin-17F precursor [Bos taurus] >DAA16484.1 TPA: interleukin 17F-like [Bos taurus];XP_019841068.1//PREDICTED: interleukin-17F [Bos indicus]
106701715	1878	167.66	363.11	1.10883	3.96956e-17	Up	1.38021e-17	LOC106701715	NA	NA	NA	K17879//peroxisomal coenzyme A diphosphatase NUDT7 [EC:3.6.1.-];K04257//olfactory receptor;K21125//mucin-5AC;K05249//neuromedin U	XP_010861252.1//PREDICTED: endogenous retrovirus group K member 6 Pol protein-like [Bison bison bison];XP_015317095.1//PREDICTED: endogenous retrovirus group K member 8 Pol protein-like isoform X1, partial [Bos taurus];XP_014339177.1//PREDICTED: LOW QUALITY PROTEIN: endogenous retrovirus group K member 6 Pol protein-like, partial [Bos mutus];DAA13025.1//TPA: Pro-Pol-like [Bos taurus];XP_010815216…
novel_G000556	1312	67.23	1.46	-5.5311	4.09806e-17	Down	1.42603e-17	NA	GO:0016021//integral component of membrane	NA	GO:0060384//innervation;GO:0007605//sensory perception of sound;GO:0032474//otolith morphogenesis;GO:0022405//hair cycle process	NA	XP_019839667.1//PREDICTED: leucine-rich repeats and immunoglobulin-like domains protein 1 [Bos indicus]
102279077	651	157	41	-1.94311	4.18129e-17	Down	1.45616e-17	LOC102279077	GO:0016021//integral component of membrane	NA	NA	NA	XP_011954372.1//PREDICTED: interferon alpha-inducible protein 27-like protein 2 [Ovis aries];XP_005896262.1//PREDICTED: interferon alpha-inducible protein 27-like protein 2 [Bos mutus];XP_017921651.1//PREDICTED: interferon alpha-inducible protein 27-like protein 2A [Capra hircus];XP_005957324.1//PREDICTED: interferon alpha-inducible protein 27-like protein 2B-like isoform X1 [Pantholops hodgsonii…
102269461	1189	114	20	-2.517	4.39666e-17	Down	1.53238e-17	CXCL11	GO:0005615//extracellular space;GO:0005623//cell	GO:0048248//CXCR3 chemokine receptor binding;GO:0008201//heparin binding;GO:0008009//chemokine activity	GO:0007186//G-protein coupled receptor signaling pathway;GO:0042127//regulation of cell proliferation;GO:0002690//positive regulation of leukocyte chemotaxis;GO:0070098//chemokine-mediated signaling pathway;GO:0032496//response to lipopolysaccharide;GO:0051281//positive regulation of release of sequestered calcium ion into cytosol;GO:0030816//positive regulation of cAMP metabolic process;GO:00069…	K12672//C-X-C motif chemokine 11	XP_011978292.1//PREDICTED: C-X-C motif chemokine 11 [Ovis aries musimon] >XP_014952058.1 PREDICTED: C-X-C motif chemokine 11 [Ovis aries];NP_001106644.1//C-X-C motif chemokine 11 precursor [Bos taurus] >XP_005899223.1 PREDICTED: C-X-C motif chemokine 11 [Bos mutus] >XP_006079227.1 PREDICTED: c-X-C motif chemokine 11 [Bubalus bubalis] >XP_010836448.1 PREDICTED: C-X-C motif chemokine 11 [Bison biso…
102268141	3743	107	269	1.32396	8.10524e-17	Up	2.85872e-17	SLITRK3	GO:0016021//integral component of membrane	NA	GO:0051965//positive regulation of synapse assembly;GO:0007409//axonogenesis	K06839//slit 2	ELR56683.1//SLIT and NTRK-like protein 3 [Bos mutus];XP_003585735.1//PREDICTED: SLIT and NTRK-like protein 3 [Bos taurus] >XP_003585736.1 PREDICTED: SLIT and NTRK-like protein 3 [Bos taurus] >XP_005895397.1 PREDICTED: SLIT and NTRK-like protein 3 [Bos mutus] >XP_005895398.1 PREDICTED: SLIT and NTRK-like protein 3 [Bos mutus] >XP_010839227.1 PREDICTED: SLIT and NTRK-like protein 3 [Bison bison bis…
102267965	1704	98	254	1.36794	1.0499e-16	Up	3.71504e-17	VGF	GO:0043231//intracellular membrane-bounded organelle;GO:0005615//extracellular space;GO:0031410//cytoplasmic vesicle	GO:0005184//neuropeptide hormone activity	GO:0032868//response to insulin;GO:0009409//response to cold;GO:0051591//response to cAMP;GO:0006091//generation of precursor metabolites and energy;GO:0002021//response to dietary excess;GO:0001541//ovarian follicle development;GO:0030073//insulin secretion;GO:0042593//glucose homeostasis;GO:0019953//sexual reproduction	K02184//formin 2;K05748//WAS protein family, member 2	XP_007472197.1//PREDICTED: LOW QUALITY PROTEIN: VGF nerve growth factor inducible [Lipotes vexillifer];XP_003639126.2//PREDICTED: neurosecretory protein VGF [Canis lupus familiaris];XP_006201469.1//PREDICTED: neurosecretory protein VGF [Vicugna pacos];XP_004761641.1//PREDICTED: neurosecretory protein VGF [Mustela putorius furo] >XP_004761642.1 PREDICTED: neurosecretory protein VGF [Mustela putori…
novel_G000697	6405	20.03	112.96	2.48954	1.10197e-16	Up	3.91113e-17	NA	NA	NA	NA	K08111//glypican 5;K06592//poliovirus receptor-related protein 3	XP_012770936.1//hypothetical protein, conserved [Babesia bigemina] >CDR71995.1 hypothetical protein, conserved [Babesia bigemina]
102283742	1170	15	101	2.74528	1.30915e-16	Up	4.67376e-17	WISP3	NA	NA	NA	K06827//connective tissue growth factor	XP_010854889.1//PREDICTED: WNT1-inducible-signaling pathway protein 3 [Bison bison bison];XP_006070150.1//PREDICTED: WNT1-inducible-signaling pathway protein 3 [Bubalus bubalis];XP_015328307.1//PREDICTED: WNT1-inducible-signaling pathway protein 3 isoform X2 [Bos taurus] >XP_015320264.1 PREDICTED: WNT1-inducible-signaling pathway protein 3 isoform X2 [Bos taurus];XP_005890273.1//PREDICTED: WNT1-i…
106701480	569	107	19	-2.49958	5.24501e-16	Down	1.9286e-16	LOC106701480	NA	NA	NA	K06554//immunoglobulin lambda-like polypeptide 1	AAI51501.1//IGK protein [Bos taurus];pir||S33161//Ig kappa chain - sheep >CAA38046.1 kappa light chain [Ovis aries];DAA24623.1//TPA: IGK protein-like [Bos taurus];ELR47093.1//Ig kappa chain C region [Bos mutus];AAI22796.1//IGK protein [Bos taurus]
novel_G000420	1986	197.7	397.52	1.00168	5.52236e-16	Up	2.03212e-16	NA	NA	NA	NA	K05858//phosphatidylinositol phospholipase C, beta [EC:3.1.4.11]	XP_004014195.2//PREDICTED: 1-phosphatidylinositol 4,5-bisphosphate phosphodiesterase beta-4 isoform X8 [Ovis aries] >XP_012018297.1 PREDICTED: 1-phosphatidylinositol 4,5-bisphosphate phosphodiesterase beta-4 isoform X8 [Ovis aries musimon]
102271072	659	192	64	-1.591	5.98472e-16	Down	2.20891e-16	PRSS2	NA	GO:0004252//serine-type endopeptidase activity	NA	K01312//trypsin [EC:3.4.21.4]	AAI34795.1//PRSS2 protein [Bos taurus] >DAA30264.1 TPA: anionic trypsin precursor [Bos taurus];XP_010802835.1//PREDICTED: anionic trypsin isoform X1 [Bos taurus];XP_019814947.1//PREDICTED: anionic trypsin-like [Bos indicus];AAI42037.1//PRSS2 protein [Bos taurus];XP_005679601.3//PREDICTED: trypsin-2 [Capra hircus];NP_777115.1//anionic trypsin precursor [Bos taurus] >AAM18909.1 pancreatic anionic t…
102279228	609	92	13	-2.82916	9.41946e-16	Down	3.50412e-16	LOC102279228	GO:0005833//hemoglobin complex	GO:0020037//heme binding;GO:0005506//iron ion binding;GO:0005344//oxygen carrier activity;GO:0019825//oxygen binding	NA	K13823//hemoglobin subunit beta	XP_005907983.1//PREDICTED: hemoglobin subunit beta [Bos mutus] >ABB91431.1 hemoglobin beta subunit [Bos grunniens] >BAJ05140.1 hemoglobin beta [Bos grunniens] >BAJ05141.1 hemoglobin beta [Bos grunniens] >BAJ05142.1 hemoglobin beta [Bos grunniens];ELR47475.1//Hemoglobin subunit beta, partial [Bos mutus];CAP07630.1//adult beta-globin [Bubalus bubalis];NP_776342.1//hemoglobin subunit beta [Bos tauru…
102288330	1382	94	14	-2.75327	1.17012e-15	Down	4.37083e-16	LOC102288330	NA	NA	NA	K01394//matrix metalloproteinase-3 (stromelysin 1, progelatinase) [EC:3.4.24.17]	XP_010837170.1//PREDICTED: stromelysin-1 [Bison bison bison];NP_001193566.1//stromelysin-1 precursor [Bos taurus];DAA22484.1//TPA: matrix metallopeptidase 3 (stromelysin 1, progelatinase) [Bos taurus];XP_006063126.1//PREDICTED: stromelysin-1 isoform X1 [Bubalus bubalis];XP_019830123.1//PREDICTED: stromelysin-1-like [Bos indicus]
106701473	1767	104.22	256.59	1.2938	1.35924e-15	Up	5.09803e-16	LOC106701473	NA	NA	NA	K09228//KRAB domain-containing zinc finger protein;K04743//chondroitin 6-sulfotransferase 7 [EC:2.8.2.17];K04257//olfactory receptor;K04004//complement factor H	XP_010855498.1//PREDICTED: LOW QUALITY PROTEIN: endogenous retrovirus group K member 113 Gag polyprotein-like [Bison bison bison];ABV71116.1//Gag [Ovis aries];XP_010861103.1//PREDICTED: LOW QUALITY PROTEIN: endogenous retrovirus group K member 9 Pol protein-like, partial [Bison bison bison];XP_014337891.1//PREDICTED: LOW QUALITY PROTEIN: endogenous retrovirus group K member 113 Gag polyprotein-li…
102283914	2687	62	0	-6.96023	2.18977e-15	Down	8.30537e-16	LOC102283914	NA	NA	NA	K05673//ATP-binding cassette, subfamily C (CFTR/MRP), member 4	XP_014946672.1//PREDICTED: LOW QUALITY PROTEIN: multidrug resistance-associated protein 4-like isoform X2 [Ovis aries musimon];XP_010844161.1//PREDICTED: multidrug resistance-associated protein 4 [Bison bison bison] >XP_010844162.1 PREDICTED: multidrug resistance-associated protein 4 [Bison bison bison];XP_014338208.1//PREDICTED: LOW QUALITY PROTEIN: multidrug resistance-associated protein 4-like…
102281189	2526	135	302	1.15555	2.21818e-15	Up	8.41823e-16	ADAMTS8	NA	NA	NA	K08623//a disintegrin and metalloproteinase with thrombospondin motifs 8 [EC:3.4.24.-]	XP_003130131.1//PREDICTED: LOW QUALITY PROTEIN: A disintegrin and metalloproteinase with thrombospondin motifs 8 [Sus scrofa];XP_020730325.1//A disintegrin and metalloproteinase with thrombospondin motifs 8 [Odocoileus virginianus texanus];XP_005699784.2//PREDICTED: A disintegrin and metalloproteinase with thrombospondin motifs 8 [Capra hircus];XP_005887606.1//PREDICTED: A disintegrin and metallo…
102284614	2776	306	140	-1.13414	3.31207e-15	Down	1.27215e-15	IL22RA1	GO:0016021//integral component of membrane;GO:0005886//plasma membrane	GO:0004896//cytokine receptor activity	GO:0019221//cytokine-mediated signaling pathway	K05138//interleukin 22 receptor alpha 1	XP_010828356.1//PREDICTED: interleukin-22 receptor subunit alpha-1 [Bison bison bison];DAA32084.1//TPA: interleukin-22 receptor subunit alpha-1 precursor [Bos taurus];XP_005954132.1//PREDICTED: interleukin-22 receptor subunit alpha-1 [Pantholops hodgsonii];XP_019841458.1//PREDICTED: interleukin-22 receptor subunit alpha-1 [Bos indicus];NP_001029483.1//interleukin-22 receptor subunit alpha-1 precu…
102270178	372	365.4	182.33	-1.00896	5.01284e-15	Down	1.94211e-15	LOC102270178	NA	NA	NA	K06553//pre-B lymphocyte gene;K06554//immunoglobulin lambda-like polypeptide 1	DAA20476.1//TPA: immunoglobulin iota chain-like [Bos taurus];XP_014339094.1//PREDICTED: uncharacterized protein LOC102270178 [Bos mutus];XP_010853210.1//PREDICTED: LOW QUALITY PROTEIN: uncharacterized protein LOC104999348 [Bison bison bison];XP_015322696.1//PREDICTED: immunoglobulin lambda-like polypeptide 1 isoform X2 [Bos taurus];ELR44757.1//hypothetical protein M91_14552, partial [Bos mutus]
102286082	1708	164	51	-1.69116	5.78735e-15	Down	2.24781e-15	CHI3L2	NA	NA	NA	K17523//chitinase-3-like protein 1/2	XP_006045686.1//PREDICTED: chitinase-3-like protein 2 isoform X1 [Bubalus bubalis];XP_014338938.1//PREDICTED: chitinase-3-like protein 2 [Bos mutus];XP_010829152.1//PREDICTED: chitinase-3-like protein 2 [Bison bison bison];XP_019812419.1//PREDICTED: chitinase-3-like protein 2 [Bos indicus];XP_003582006.2//PREDICTED: chitinase-3-like protein 2 [Bos taurus] >XP_003585898.2 PREDICTED: chitinase-3-li…
102279901	2140	120	276	1.1956	6.86433e-15	Up	2.67278e-15	KERA	NA	NA	NA	K08123//keratocan	XP_001492790.2//PREDICTED: keratocan isoform X1 [Equus caballus];O62702.2//RecName: Full=Keratocan; Short=KTN; AltName: Full=Corneal keratan sulfate proteoglycan 37A core protein; AltName: Full=Keratan sulfate proteoglycan keratocan; Short=KSPG keratocan; Flags: Precursor >AAC48568.1 keratan sulfate proteoglycan core protein 37A [Bos taurus] >prf||2211353A keratocan;XP_014696751.1//PREDICTED: ker…
102268165	2044	97	17	-2.51849	9.33114e-15	Down	3.66051e-15	AGXT	GO:0005782//peroxisomal matrix;GO:0005777//peroxisome	GO:0004760//serine-pyruvate transaminase activity;GO:0016597//amino acid binding;GO:0008453//alanine-glyoxylate transaminase activity;GO:0005102//signaling receptor binding;GO:0043621//protein self-association;GO:0030170//pyridoxal phosphate binding;GO:0042803//protein homodimerization activity	GO:0046724//oxalic acid secretion;GO:0042853//L-alanine catabolic process;GO:0019448//L-cysteine catabolic process;GO:0019265//glycine biosynthetic process, by transamination of glyoxylate;GO:0007219//Notch signaling pathway;GO:0009436//glyoxylate catabolic process	K00830//alanine-glyoxylate transaminase / serine-glyoxylate transaminase / serine-pyruvate transaminase [EC:2.6.1.44 2.6.1.45 2.6.1.51]	XP_017895467.1//PREDICTED: serine--pyruvate aminotransferase [Capra hircus];NP_001095825.1//serine--pyruvate aminotransferase [Bos taurus] >AAI51530.1 AGXT protein [Bos taurus] >DAA30858.1 TPA: alanine-glyoxylate aminotransferase [Bos taurus];XP_006077198.1//PREDICTED: serine--pyruvate aminotransferase, mitochondrial-like [Bubalus bubalis];XP_014947115.1//PREDICTED: serine--pyruvate aminotransfer…
102287115	3545	264	115	-1.20494	1.61219e-14	Down	6.40733e-15	SUCNR1	NA	NA	NA	K10042//succinate receptor 1	XP_005974753.1//PREDICTED: LOW QUALITY PROTEIN: succinate receptor 1-like [Pantholops hodgsonii];XP_010833694.1//PREDICTED: succinate receptor 1 isoform X1 [Bison bison bison];XP_006075689.1//PREDICTED: succinate receptor 1 isoform X1 [Bubalus bubalis];XP_003585741.2//PREDICTED: succinate receptor 1 [Bos taurus] >XP_003585260.3 PREDICTED: succinate receptor 1 [Bos taurus] >XP_019816244.1 PREDICTE…
102284948	2472	117	27	-2.12151	1.61353e-14	Down	6.41488e-15	GRIN3B	NA	NA	NA	K05214//glutamate receptor ionotropic, NMDA 3B	XP_015319753.1//PREDICTED: glutamate receptor ionotropic, NMDA 3B isoform X2 [Bos taurus];XP_006050545.1//PREDICTED: glutamate receptor ionotropic, NMDA 3B [Bubalus bubalis];XP_005912011.1//PREDICTED: LOW QUALITY PROTEIN: glutamate receptor ionotropic, NMDA 3B, partial [Bos mutus];XP_017905970.1//PREDICTED: LOW QUALITY PROTEIN: glutamate receptor ionotropic, NMDA 3B [Capra hircus];DAA27531.1//TPA…
102287231	1778	251	107	-1.23611	2.1874e-14	Down	8.76933e-15	BATF2	NA	GO:0003677//DNA binding;GO:0003700//DNA binding transcription factor activity	GO:0006357//regulation of transcription by RNA polymerase II;GO:0042832//defense response to protozoan;GO:0043011//myeloid dendritic cell differentiation	K09034//ATF-like basic leucine zipper transcriptional factor	XP_010836322.1//PREDICTED: basic leucine zipper transcriptional factor ATF-like 2 isoform X1 [Bison bison bison];XP_005894139.1//PREDICTED: basic leucine zipper transcriptional factor ATF-like 2 [Bos mutus] >ELR57570.1 Basic leucine zipper transcriptional factor ATF-like 2 [Bos mutus];XP_005227162.1//PREDICTED: basic leucine zipper transcriptional factor ATF-like 2 isoform X1 [Bos taurus];NP_0011…
102273853	2471	280	127	-1.14664	2.9395e-14	Down	1.18621e-14	CARD14	GO:0005737//cytoplasm	GO:0050700//CARD domain binding	GO:0051092//positive regulation of NF-kappaB transcription factor activity;GO:0001934//positive regulation of protein phosphorylation;GO:0043066//negative regulation of apoptotic process;GO:0033209//tumor necrosis factor-mediated signaling pathway	K20913//caspase recruitment domain-containing protein 14	XP_010854592.1//PREDICTED: caspase recruitment domain-containing protein 14 isoform X1 [Bison bison bison];XP_010814848.1//PREDICTED: caspase recruitment domain-containing protein 14 isoform X1 [Bos taurus] >XP_010814850.1 PREDICTED: caspase recruitment domain-containing protein 14 isoform X1 [Bos taurus];ELR60886.1//Caspase recruitment domain-containing protein 14 [Bos mutus];NP_001192830.1//cas…
102270068	4017	64.07	183.05	1.50848	3.51587e-14	Up	1.42515e-14	LOC102270068	GO:0070062//extracellular exosome;GO:0030126//COPI vesicle coat;GO:0005576//extracellular region;GO:0000139//Golgi membrane	GO:0005198//structural molecule activity;GO:0005179//hormone activity	GO:0006886//intracellular protein transport;GO:0030157//pancreatic juice secretion;GO:0006890//retrograde vesicle-mediated transport, Golgi to ER;GO:0006888//ER to Golgi vesicle-mediated transport;GO:0006891//intra-Golgi vesicle-mediated transport;GO:0016192//vesicle-mediated transport	K05236//coatomer subunit alpha	NP_001099115.1//coatomer subunit alpha [Bos taurus] >XP_010845189.1 PREDICTED: coatomer subunit alpha [Bison bison bison] >AAI53252.1 COPA protein [Bos taurus] >DAA31942.1 TPA: coatomer subunit alpha [Bos taurus];XP_014339236.1//PREDICTED: LOW QUALITY PROTEIN: coatomer subunit alpha-like [Bos mutus];XP_006060555.1//PREDICTED: coatomer subunit alpha isoform X2 [Bubalus bubalis];XP_005903946.1//PRE…
102269569	399	88.69	14.51	-2.61776	3.7783e-14	Down	1.53362e-14	LOC102269569	NA	NA	NA	K16632//ribonuclease 4 [EC:3.1.27.-]	XP_006062164.1//PREDICTED: ribonuclease 4-like [Bubalus bubalis];XP_019823326.1//PREDICTED: ribonuclease 4-like [Bos indicus];XP_014335195.1//PREDICTED: ribonuclease 4-like [Bos mutus];XP_001251831.3//PREDICTED: ribonuclease 4 [Bos taurus] >XP_002690699.2 PREDICTED: ribonuclease 4 [Bos taurus];DAA25511.1//TPA: ribonuclease 4-like [Bos taurus]
102281837	2180	84	215	1.34984	4.24789e-14	Up	1.72541e-14	LECT1	GO:0012505//endomembrane system;GO:0016021//integral component of membrane;GO:0005578//proteinaceous extracellular matrix	NA	GO:0030154//cell differentiation;GO:0016525//negative regulation of angiogenesis;GO:0051216//cartilage development	NA	XP_006076589.1//PREDICTED: leukocyte cell-derived chemotaxin 1 isoform X1 [Bubalus bubalis];XP_005903894.1//PREDICTED: LOW QUALITY PROTEIN: leukocyte cell-derived chemotaxin 1 [Bos mutus];XP_005213600.1//PREDICTED: leukocyte cell-derived chemotaxin 1 isoform X1 [Bos taurus];NP_776694.1//leukocyte cell-derived chemotaxin 1 precursor [Bos taurus] >P17404.2 RecName: Full=Leukocyte cell-derived chemo…
102275643	3246	42	144	1.77157	4.66413e-14	Up	1.89966e-14	CAPN6	GO:0005829//cytosol;GO:0005622//intracellular;GO:0005737//cytoplasm;GO:0005876//spindle microtubule;GO:0048471//perinuclear region of cytoplasm	GO:0004198//calcium-dependent cysteine-type endopeptidase activity;GO:0008017//microtubule binding	GO:0006508//proteolysis;GO:0051493//regulation of cytoskeleton organization;GO:0001578//microtubule bundle formation	K08575//calpain-6 [EC:3.4.22.-]	XP_004022466.1//PREDICTED: calpain-6 [Ovis aries] >XP_012025287.1 PREDICTED: calpain-6 [Ovis aries musimon] >XP_014946444.1 PREDICTED: calpain-6 [Ovis aries musimon] >XP_014960579.1 PREDICTED: calpain-6 [Ovis aries];NP_001179160.1//calpain-6 [Bos taurus] >XP_005903725.1 PREDICTED: calpain-6 [Bos mutus] >XP_019811568.1 PREDICTED: calpain-6 [Bos indicus] >DAA13013.1 TPA: calpain 6 [Bos taurus] >ELR…
102277260	1049	86	217	1.32925	6.43929e-14	Up	2.64146e-14	FAIM	GO:0016021//integral component of membrane;GO:0005737//cytoplasm	NA	GO:0043066//negative regulation of apoptotic process;GO:0006915//apoptotic process	NA	XP_006070037.1//PREDICTED: fas apoptotic inhibitory molecule 1 isoform X1 [Bubalus bubalis];XP_012011680.1//PREDICTED: fas apoptotic inhibitory molecule 1 isoform X1 [Ovis aries musimon];NP_001073094.1//fas apoptotic inhibitory molecule 1 [Bos taurus] >XP_005908998.1 PREDICTED: fas apoptotic inhibitory molecule 1 [Bos mutus] >Q0IIF6.1 RecName: Full=Fas apoptotic inhibitory molecule 1 >AAI22669.1 …
novel_G000262	1046	9.16	75.12	3.02974	6.90787e-14	Up	2.83751e-14	NA	NA	NA	NA	K10784//T cell receptor alpha chain V region	ELR56602.1//T-cell receptor alpha chain C region, partial [Bos mutus]
novel_G000749	1051	218.2	88.21	-1.31267	8.47789e-14	Down	3.50598e-14	NA	NA	NA	NA	K03783//purine-nucleoside phosphorylase [EC:2.4.2.1]	XP_002690791.3//PREDICTED: LOW QUALITY PROTEIN: purine nucleoside phosphorylase [Bos taurus] >XP_015320499.1 PREDICTED: LOW QUALITY PROTEIN: purine nucleoside phosphorylase [Bos taurus]
102278266	3310	147	307	1.05639	1.07761e-13	Up	4.46984e-14	ZSCAN12	NA	NA	NA	K09230//SCAN domain-containing zinc finger protein	XP_010855622.1//PREDICTED: zinc finger and SCAN domain-containing protein 12-like isoform X6 [Bison bison bison];XP_007179166.1//PREDICTED: zinc finger and SCAN domain-containing protein 12 [Balaenoptera acutorostrata scammoni];XP_006051513.1//PREDICTED: zinc finger and SCAN domain-containing protein 12 [Bubalus bubalis];XP_019840820.1//PREDICTED: zinc finger and SCAN domain-containing protein 12…
102280309	2963	166	334	1.00263	1.12573e-13	Up	4.6726e-14	MYOZ3	GO:0030018//Z disc;GO:0015629//actin cytoskeleton	GO:0003779//actin binding;GO:0051373//FATZ binding;GO:0031433//telethonin binding	GO:0030239//myofibril assembly	NA	XP_005897397.1//PREDICTED: myozenin-3 isoform X1 [Bos mutus];NP_001071507.1//myozenin-3 [Bos taurus] >AAI23728.1 Myozenin 3 [Bos taurus];XP_005209669.1//PREDICTED: myozenin-3 isoform X1 [Bos taurus] >XP_005209670.1 PREDICTED: myozenin-3 isoform X1 [Bos taurus] >XP_010805780.1 PREDICTED: myozenin-3 isoform X1 [Bos taurus] >DAA27289.1 TPA: myozenin 3 [Bos taurus];XP_010848878.1//PREDICTED: myozenin…
106701568	1623	188	70	-1.43134	1.37329e-13	Down	5.7364e-14	FAM25A	NA	NA	NA	NA	XP_005964527.1//PREDICTED: protein FAM25A isoform X1 [Pantholops hodgsonii];DAA14164.1//TPA: RIKEN cDNA 2200001I15-like [Bos taurus];XP_013831182.2//PREDICTED: protein FAM25A isoform X1 [Capra hircus];XP_014338529.1//PREDICTED: protein FAM25A [Bos mutus];XP_005964528.1//PREDICTED: protein FAM25A isoform X2 [Pantholops hodgsonii]
novel_G000290	1166	73	194	1.40405	1.44231e-13	Up	6.04272e-14	NA	NA	NA	NA	K15682//ligand of Numb protein X 3/4 [EC:2.3.2.27]	XP_015326516.1//PREDICTED: PDZ domain-containing RING finger protein 4-like [Bos taurus]
102280847	816	165.97	56.78	-1.55351	1.49857e-13	Down	6.28257e-14	LOC102280847	GO:0070062//extracellular exosome;GO:0005576//extracellular region	GO:0004252//serine-type endopeptidase activity;GO:0046872//metal ion binding	GO:0006958//complement activation, classical pathway;GO:0006956//complement activation;GO:2000427//positive regulation of apoptotic cell clearance;GO:0045087//innate immune response	K01332//complement component 2 [EC:3.4.21.43]	NP_001029664.1//complement C2 precursor [Bos taurus] >Q3SYW2.1 RecName: Full=Complement C2; AltName: Full=C3/C5 convertase; Contains: RecName: Full=Complement C2b fragment; Contains: RecName: Full=Complement C2a fragment; Flags: Precursor >AAI03358.1 Complement component 2 [Bos taurus];XP_015315371.1//PREDICTED: complement C2 isoform X2 [Bos taurus];XP_005911118.1//PREDICTED: complement C2-like, …
novel_G000134	2807	169.33	59.52	-1.51443	2.42263e-13	Down	1.02845e-13	NA	NA	NA	NA	K04570//Bcl-2-like 1 (apoptosis regulator Bcl-X);K07987//retinoic acid early transcript 1	XP_015324973.1//PREDICTED: endogenous retrovirus group K member 18 Env polyprotein-like [Bos taurus]
novel_G000234	1168	29	115	1.98147	3.6775e-13	Up	1.57955e-13	NA	NA	NA	NA	K04358//fibroblast growth factor;K10838//xeroderma pigmentosum group C-complementing protein;K20027//palmitoyltransferase ZDHHC1/11 [EC:2.3.1.225]	XP_015314616.1//PREDICTED: uncharacterized protein LOC101903732 [Bos taurus]
102274360	7184	127	36	-1.8248	4.43363e-13	Down	1.91665e-13	PCNXL2	NA	NA	NA	K10955//intestinal mucin-2	XP_007467055.1//PREDICTED: pecanex-like protein 2 [Lipotes vexillifer];XP_004281628.1//PREDICTED: pecanex-like protein 2 [Orcinus orca];XP_002698836.1//PREDICTED: pecanex-like protein 2 isoform X2 [Bos taurus] >XP_015325285.1 PREDICTED: pecanex-like protein 2 isoform X2 [Bos taurus] >DAA14376.1 TPA: hypothetical protein BOS_24037 [Bos taurus];XP_007173825.1//PREDICTED: pecanex-like protein 2 [Bal…
102277861	7555	164.47	57.54	-1.52122	4.45109e-13	Down	1.92481e-13	LOC102277861	NA	NA	NA	K12797//caspase recruitment domain-containing protein 6	XP_014946977.1//PREDICTED: LOW QUALITY PROTEIN: interferon-induced very large GTPase 1-like isoform X3 [Ovis aries musimon];XP_017914968.1//PREDICTED: interferon-induced very large GTPase 1-like [Capra hircus];XP_020733179.1//interferon-induced very large GTPase 1-like [Odocoileus virginianus texanus] >XP_020733180.1 interferon-induced very large GTPase 1-like [Odocoileus virginianus texanus];XP_…
102267469	3249	130	277	1.08534	5.37194e-13	Up	2.3372e-13	ZKSCAN2	GO:0005634//nucleus	GO:0000981//RNA polymerase II transcription factor activity, sequence-specific DNA binding;GO:0046872//metal ion binding;GO:0003676//nucleic acid binding	GO:0006351//transcription, DNA-templated	K09228//KRAB domain-containing zinc finger protein;K09229//KRAB and SCAN domains-containing zinc finger protein	XP_004314137.2//PREDICTED: zinc finger protein with KRAB and SCAN domains 2 [Tursiops truncatus];XP_007105679.1//PREDICTED: zinc finger protein with KRAB and SCAN domains 2 [Physeter catodon];XP_007186383.1//PREDICTED: zinc finger protein with KRAB and SCAN domains 2 [Balaenoptera acutorostrata scammoni];XP_005975348.1//PREDICTED: zinc finger protein with KRAB and SCAN domains 2 [Pantholops hodgs…
102272278	12030	24	104	2.10944	6.20964e-13	Up	2.7146e-13	CSMD2	NA	NA	NA	K17495//CUB and sushi domain-containing protein	XP_014460500.2//PREDICTED: CUB and sushi domain-containing protein 2 isoform X2 [Alligator mississippiensis];XP_019343511.1//PREDICTED: CUB and sushi domain-containing protein 2 isoform X1 [Alligator mississippiensis];XP_014333487.1//PREDICTED: CUB and sushi domain-containing protein 2 [Bos mutus];XP_010574621.1//PREDICTED: CUB and sushi domain-containing protein 2 [Haliaeetus leucocephalus];XP_0…
102271782	2952	57	162	1.50092	1.24428e-12	Up	5.53973e-13	MUSK	NA	NA	NA	K05129//muscle, skeletal, receptor tyrosine kinase [EC:2.7.10.1]	XP_005910577.1//PREDICTED: muscle, skeletal receptor tyrosine-protein kinase isoform X4 [Bos mutus];DAA26497.1//TPA: muscle, skeletal, receptor tyrosine kinase [Bos taurus];XP_005910579.1//PREDICTED: muscle, skeletal receptor tyrosine-protein kinase isoform X6 [Bos mutus];XP_010841864.1//PREDICTED: muscle, skeletal receptor tyrosine-protein kinase isoform X2 [Bison bison bison];NP_001179281.1//mu…
102271188	1132	102	232	1.17952	1.66872e-12	Up	7.4827e-13	TAC1	GO:0030424//axon;GO:0005615//extracellular space;GO:0005576//extracellular region;GO:0043025//neuronal cell body	GO:0005102//signaling receptor binding	GO:0007217//tachykinin receptor signaling pathway;GO:0007267//cell-cell signaling;GO:1990090//cellular response to nerve growth factor stimulus;GO:0006954//inflammatory response;GO:0007268//chemical synaptic transmission;GO:0007204//positive regulation of cytosolic calcium ion concentration;GO:0048265//response to pain;GO:0019233//sensory perception of pain;GO:0007218//neuropeptide signaling path…	K05239//tachykinin 1	XP_005887182.1//PREDICTED: protachykinin-1 isoform X2 [Bos mutus] >XP_010838039.1 PREDICTED: protachykinin-1 isoform X2 [Bison bison bison];XP_019585323.1//PREDICTED: protachykinin-1 isoform X1 [Rhinolophus sinicus];XP_011278700.2//PREDICTED: protachykinin-1 isoform X4 [Felis catus];XP_014332558.1//PREDICTED: protachykinin-1 isoform X5 [Bos mutus];XP_019585325.1//PREDICTED: protachykinin-1 isofor…
102282803	1440	13	77	2.56031	3.68403e-12	Up	1.68318e-12	FAM19A1	NA	NA	NA	NA	XP_010365349.1//PREDICTED: protein FAM19A1, partial [Rhinopithecus roxellana];XP_014586852.1//PREDICTED: protein FAM19A1 [Equus caballus];XP_006750789.1//PREDICTED: protein FAM19A1-like [Leptonychotes weddellii];XP_005891036.1//PREDICTED: protein FAM19A1 [Bos mutus];XP_003939527.1//PREDICTED: protein FAM19A1 [Saimiri boliviensis boliviensis]
novel_G000703	1529	65.01	172.12	1.39864	3.89194e-12	Up	1.78249e-12	NA	NA	NA	NA	K08446//CD97 antigen	ELR61814.1//hypothetical protein M91_08065 [Bos mutus]
102280183	3143	118	253	1.09431	3.89874e-12	Up	1.78615e-12	AGBL2	NA	NA	NA	K05840//dopamine receptor D5;K04257//olfactory receptor	XP_006057453.1//PREDICTED: cytosolic carboxypeptidase 2 isoform X2 [Bubalus bubalis];XP_005909884.1//PREDICTED: cytosolic carboxypeptidase 2 [Bos mutus];XP_010840725.1//PREDICTED: cytosolic carboxypeptidase 2 isoform X1 [Bison bison bison];XP_006057454.1//PREDICTED: cytosolic carboxypeptidase 2 isoform X3 [Bubalus bubalis]
102270674	1894	26	104	1.99396	3.975e-12	Up	1.82274e-12	HAND1	NA	NA	NA	K09071//heart-and neural crest derivatives-expressed protein 1	XP_006073032.1//PREDICTED: heart- and neural crest derivatives-expressed protein 1 [Bubalus bubalis];XP_010985586.1//PREDICTED: heart- and neural crest derivatives-expressed protein 1 [Camelus dromedarius];XP_010968358.1//PREDICTED: heart- and neural crest derivatives-expressed protein 1 [Camelus bactrianus];XP_005894462.2//PREDICTED: heart- and neural crest derivatives-expressed protein 1 [Bos m…
novel_G000728	1786	139	283	1.01968	4.23737e-12	Up	1.94423e-12	NA	NA	NA	NA	K07872//Ras homolog gene family, member F	XP_005691469.1//PREDICTED: rho-related GTP-binding protein RhoF [Capra hircus] >XP_011952635.1 PREDICTED: rho-related GTP-binding protein RhoF isoform X1 [Ovis aries] >XP_011952636.1 PREDICTED: rho-related GTP-binding protein RhoF isoform X1 [Ovis aries] >XP_011952638.1 PREDICTED: rho-related GTP-binding protein RhoF isoform X1 [Ovis aries] >XP_011952639.1 PREDICTED: rho-related GTP-binding prote…
102268099	3669	156	56	-1.48408	4.42202e-12	Down	2.03141e-12	HKDC1	GO:0005829//cytosol;GO:0005739//mitochondrion	GO:0019158//mannokinase activity;GO:0005524//ATP binding;GO:0004340//glucokinase activity;GO:0008865//fructokinase activity;GO:0005536//glucose binding	GO:0001678//cellular glucose homeostasis;GO:0006096//glycolytic process	K00844//hexokinase [EC:2.7.1.1]	ELR48624.1//Putative hexokinase HKDC1, partial [Bos mutus];NP_001178413.1//putative hexokinase HKDC1 [Bos taurus] >DAA14289.1 TPA: hexokinase domain containing 1 [Bos taurus];XP_010850511.1//PREDICTED: putative hexokinase HKDC1 isoform X1 [Bison bison bison];XP_005906415.1//PREDICTED: putative hexokinase HKDC1 [Bos mutus];XP_006060380.1//PREDICTED: putative hexokinase HKDC1 [Bubalus bubalis]
novel_G000421	2052	18.3	87.48	2.25107	6.40378e-12	Up	2.97383e-12	NA	NA	NA	NA	K05858//phosphatidylinositol phospholipase C, beta [EC:3.1.4.11]	XP_004014195.2//PREDICTED: 1-phosphatidylinositol 4,5-bisphosphate phosphodiesterase beta-4 isoform X8 [Ovis aries] >XP_012018297.1 PREDICTED: 1-phosphatidylinositol 4,5-bisphosphate phosphodiesterase beta-4 isoform X8 [Ovis aries musimon]
102279975	2939	119	252	1.07642	8.22362e-12	Up	3.84521e-12	BHLHB9	NA	NA	NA	NA	XP_005888661.1//PREDICTED: protein BHLHb9 [Bos mutus] >XP_014337198.1 PREDICTED: protein BHLHb9 [Bos mutus];XP_019811239.1//PREDICTED: protein BHLHb9 [Bos indicus];XP_010831229.1//PREDICTED: protein BHLHb9 [Bison bison bison];XP_006046737.1//PREDICTED: protein BHLHb9 isoform X1 [Bubalus bubalis] >XP_006046738.1 PREDICTED: protein BHLHb9 isoform X2 [Bubalus bubalis] >XP_006046739.1 PREDICTED: prot…
novel_G000760	1455	74	184	1.30807	9.24544e-12	Up	4.34248e-12	NA	NA	NA	NA	K12196//vacuolar protein-sorting-associated protein 4	XP_010844485.1//PREDICTED: beta-1-syntrophin isoform X1 [Bison bison bison]
102281684	3003	105	231	1.13147	9.55133e-12	Up	4.49255e-12	ZFP37	GO:0005634//nucleus	GO:0003677//DNA binding;GO:0008270//zinc ion binding;GO:0003700//DNA binding transcription factor activity	GO:0006355//regulation of transcription, DNA-templated;GO:0006351//transcription, DNA-templated	K09228//KRAB domain-containing zinc finger protein	XP_014406313.1//PREDICTED: LOW QUALITY PROTEIN: zinc finger protein 84-like [Camelus ferus];XP_019662193.1//PREDICTED: zinc finger protein 37 homolog [Ailuropoda melanoleuca];XP_019802083.1//PREDICTED: LOW QUALITY PROTEIN: zinc finger protein 37 homolog [Tursiops truncatus];NP_001269447.1//zinc finger protein 37 homolog isoform 2 [Homo sapiens];XP_019671916.1//PREDICTED: zinc finger protein 37 ho…
102279284	1990	68	174	1.34944	1.11641e-11	Up	5.26973e-12	AGTR2	GO:0005622//intracellular;GO:0016021//integral component of membrane	GO:0004945//angiotensin type II receptor activity	GO:0051000//positive regulation of nitric-oxide synthase activity;GO:0035556//intracellular signal transduction;GO:0007166//cell surface receptor signaling pathway;GO:0010459//negative regulation of heart rate;GO:0045893//positive regulation of transcription, DNA-templated;GO:0035566//regulation of metanephros size;GO:2001238//positive regulation of extrinsic apoptotic signaling pathway;GO:005138…	K04167//angiotensin II receptor type 2	XP_013831679.1//PREDICTED: type-2 angiotensin II receptor [Capra hircus] >XP_013831680.1 PREDICTED: type-2 angiotensin II receptor [Capra hircus] >XP_017899574.1 PREDICTED: type-2 angiotensin II receptor [Capra hircus];XP_001249374.1//PREDICTED: type-2 angiotensin II receptor [Bos taurus] >XP_010819618.1 PREDICTED: type-2 angiotensin II receptor [Bos taurus] >DAA13460.1 TPA: angiotensin II recept…
novel_G000740	1707	164.93	63.24	-1.38898	1.26387e-11	Down	5.99039e-12	NA	NA	NA	NA	K06512//leukocyte immunoglobulin-like receptor	XP_019834138.1//PREDICTED: leukocyte immunoglobulin-like receptor subfamily A member 4 [Bos indicus]
novel_G000344	5603	43.54	132.51	1.59965	1.74048e-11	Up	8.3074e-12	NA	NA	NA	NA	K19832//nitric oxide-associated protein 1	XP_012008997.1//PREDICTED: LOW QUALITY PROTEIN: nitric oxide-associated protein 1-like isoform X2 [Ovis aries musimon]
102273040	1642	1	43	5.42023	2.13294e-11	Up	1.02517e-11	REG4	NA	NA	NA	K06560//mannose receptor, C type	XP_006049411.1//PREDICTED: regenerating islet-derived protein 4 [Bubalus bubalis];NP_001070454.1//regenerating islet-derived protein 4 precursor [Bos taurus] >AAI02336.1 Regenerating islet-derived family, member 4 [Bos taurus];DAA31584.1//TPA: regenerating islet-derived family, member 4 [Bos taurus];XP_020756366.1//regenerating islet-derived protein 4 [Odocoileus virginianus texanus];XP_005895335…
102269794	1803	72.05	13	-2.47652	3.83664e-11	Down	1.88028e-11	CXCR1	GO:0016021//integral component of membrane	GO:0019959//interleukin-8 binding;GO:0016494//C-X-C chemokine receptor activity	GO:0006935//chemotaxis	K05050//C-X-C chemokine receptor type 2	XP_014331856.1//PREDICTED: C-X-C chemokine receptor type 1 isoform X2 [Bos mutus];XP_019832038.1//PREDICTED: C-X-C chemokine receptor type 2 [Bos indicus];ADK47157.1//chemokine (C-X-C) motif receptor 1 [Bos taurus] >AEA30104.1 C-X-C chemokine receptor type 1 [Bos taurus] >AEA30105.1 C-X-C chemokine receptor type 1 [Bos taurus];XP_005889704.1//PREDICTED: C-X-C chemokine receptor type 1 isoform X1 …
102282544	219	109.46	32.39	-1.76282	5.27647e-11	Down	2.60937e-11	LOC102282544	NA	NA	NA	K11305//histone acetyltransferase MYST3 [EC:2.3.1.48];K07604//type I keratin, acidic	XP_005895048.1//PREDICTED: small proline-rich protein 2E [Bos mutus];XP_013852558.1//PREDICTED: small proline-rich protein 2E [Sus scrofa];XP_020759232.1//small proline-rich protein 2D-like [Odocoileus virginianus texanus];XP_005889154.1//PREDICTED: small proline-rich protein 2E-like [Bos mutus];XP_006050710.1//PREDICTED: small proline-rich protein 2D-like [Bubalus bubalis]
102267693	3240	113	236	1.05643	7.34166e-11	Up	3.67045e-11	LRRN1	GO:0005615//extracellular space;GO:0016021//integral component of membrane;GO:0005578//proteinaceous extracellular matrix	NA	GO:0051965//positive regulation of synapse assembly	K12655//OTU domain-containing protein 5 [EC:3.4.19.12];K16351//netrin-G2 ligand	XP_002813547.1//PREDICTED: leucine-rich repeat neuronal protein 1 [Pongo abelii] >XP_009237053.1 PREDICTED: leucine-rich repeat neuronal protein 1 [Pongo abelii];XP_008696169.1//PREDICTED: leucine-rich repeat neuronal protein 1 [Ursus maritimus];XP_003264965.1//PREDICTED: leucine-rich repeat neuronal protein 1 [Nomascus leucogenys] >XP_004091813.1 PREDICTED: leucine-rich repeat neuronal protein 1…
102277853	1328	226	108	-1.07133	1.0454e-10	Down	5.26566e-11	CD274	GO:0070062//extracellular exosome;GO:0009897//external side of plasma membrane;GO:0016021//integral component of membrane	NA	GO:0046007//negative regulation of activated T cell proliferation;GO:0032693//negative regulation of interleukin-10 production;GO:0034097//response to cytokine;GO:0007166//cell surface receptor signaling pathway;GO:0031295//T cell costimulation;GO:1903556//negative regulation of tumor necrosis factor superfamily cytokine production;GO:1901998//toxin transport;GO:1905404//positive regulation of ac…	K06745//programmed cell death 1 ligand 1	XP_005891421.1//PREDICTED: programmed cell death 1 ligand 1 [Bos mutus] >XP_010859029.1 PREDICTED: programmed cell death 1 ligand 1 isoform X2 [Bison bison bison] >ELR59523.1 Programmed cell death 1 ligand 1 [Bos mutus];XP_010859028.1//PREDICTED: programmed cell death 1 ligand 1 isoform X1 [Bison bison bison];XP_019821548.1//PREDICTED: programmed cell death 1 ligand 1 isoform X2 [Bos indicus];XP_…
102278783	1613	0	40	6.31589	1.16688e-10	Up	5.89375e-11	LYPD8	NA	NA	NA	K05302//N-lysine methyltransferase SETD6 [EC:2.1.1.-]	XP_019819194.1//PREDICTED: ly6/PLAUR domain-containing protein 8 [Bos indicus];XP_005892801.1//PREDICTED: ly6/PLAUR domain-containing protein 8 [Bos mutus] >XP_014332781.1 PREDICTED: ly6/PLAUR domain-containing protein 8 [Bos mutus];XP_005209305.1//PREDICTED: ly6/PLAUR domain-containing protein 8 isoform X1 [Bos taurus];ELR58544.1//Putative protein UNQ511/PRO1026-like protein [Bos mutus];XP_01085…
102275085	1481	9	61	2.75477	1.25133e-10	Up	6.33248e-11	TACR1	GO:0061827//sperm head;GO:0097225//sperm midpiece;GO:0016021//integral component of membrane;GO:0005886//plasma membrane	GO:0016496//substance P receptor activity	GO:0048265//response to pain;GO:1902093//positive regulation of flagellated sperm motility;GO:0007204//positive regulation of cytosolic calcium ion concentration;GO:0007268//chemical synaptic transmission;GO:0070472//regulation of uterine smooth muscle contraction;GO:0045987//positive regulation of smooth muscle contraction	K04222//tachykinin receptor 1	XP_002691234.1//PREDICTED: substance-P receptor [Bos taurus] >XP_005686365.1 PREDICTED: substance-P receptor [Capra hircus] >XP_015320798.1 PREDICTED: substance-P receptor [Bos taurus] >DAA24883.1 TPA: tachikinin receptor 1 [Bos taurus];XP_020752365.1//substance-P receptor [Odocoileus virginianus texanus];XP_010827995.1//PREDICTED: substance-P receptor [Bison bison bison];XP_006067961.1//PREDICTE…
102265719	2622	0	39	6.27936	1.94192e-10	Up	9.96485e-11	GAS2L2	GO:0005737//cytoplasm	GO:0051015//actin filament binding;GO:0008017//microtubule binding;GO:0008093//cytoskeletal adaptor activity	GO:0007026//negative regulation of microtubule depolymerization;GO:0001578//microtubule bundle formation	K10382//dystonin	ELR53556.1//GAS2-like protein 2 [Bos mutus];XP_010859812.1//PREDICTED: GAS2-like protein 2 [Bison bison bison];XP_019837931.1//PREDICTED: GAS2-like protein 2 [Bos indicus];XP_005899734.1//PREDICTED: GAS2-like protein 2 [Bos mutus];NP_001192571.1//GAS2-like protein 2 [Bos taurus] >DAA19070.1 TPA: growth arrest-specific 2 like 2 [Bos taurus]
102280127	2664	9	60	2.73093	2.14114e-10	Up	1.10109e-10	CCKAR	GO:0005887//integral component of plasma membrane;GO:0016021//integral component of membrane	GO:0042277//peptide binding;GO:0004951//cholecystokinin receptor activity	GO:0046883//regulation of hormone secretion;GO:0007586//digestion;GO:0032870//cellular response to hormone stimulus;GO:0007409//axonogenesis;GO:0030900//forebrain development;GO:0001764//neuron migration;GO:0007631//feeding behavior;GO:0038188//cholecystokinin signaling pathway;GO:1901652//response to peptide	K04194//cholecystokinin A receptor	XP_019817684.1//PREDICTED: cholecystokinin receptor type A isoform X2 [Bos indicus];NP_001095335.1//cholecystokinin receptor type A [Bos taurus] >AAI47964.1 CCKAR protein [Bos taurus] >DAA28776.1 TPA: cholecystokinin A receptor [Bos taurus];XP_006188284.1//PREDICTED: cholecystokinin receptor type A [Camelus ferus];XP_010804320.1//PREDICTED: cholecystokinin receptor type A isoform X2 [Bos taurus] …
102287363	1735	79	182	1.19798	2.47645e-10	Up	1.27937e-10	PPP2R2B	GO:0005856//cytoskeleton;GO:0005829//cytosol;GO:0005739//mitochondrion;GO:0005741//mitochondrial outer membrane;GO:0000159//protein phosphatase type 2A complex	GO:0019888//protein phosphatase regulator activity	GO:0070262//peptidyl-serine dephosphorylation;GO:0032502//developmental process;GO:0000278//mitotic cell cycle;GO:0006915//apoptotic process	K04354//serine/threonine-protein phosphatase 2A regulatory subunit B	NP_858060.2//serine/threonine-protein phosphatase 2A 55 kDa regulatory subunit B beta isoform isoform a [Homo sapiens] >XP_003266636.1 PREDICTED: serine/threonine-protein phosphatase 2A 55 kDa regulatory subunit B beta isoform isoform X2 [Nomascus leucogenys] >XP_001159725.2 PREDICTED: serine/threonine-protein phosphatase 2A 55 kDa regulatory subunit B beta isoform isoform X2 [Pan troglodytes] >X…
102270243	3258	135.65	50.24	-1.43902	2.83714e-10	Down	1.47123e-10	LOC102270243	NA	NA	NA	K11252//histone H2B	XP_014448851.1//PREDICTED: histone H2B type 1-H isoform X1 [Tupaia chinensis];XP_013204527.1//PREDICTED: uncharacterized protein LOC101998036 [Microtus ochrogaster];ELR61950.1//hypothetical protein M91_00253, partial [Bos mutus];XP_005888192.1//PREDICTED: uncharacterized protein LOC102270243 [Bos mutus] >XP_010838200.1 PREDICTED: uncharacterized protein LOC104988539 [Bison bison bison];XP_0108564…
102277978	4699	55	144	1.38253	3.13079e-10	Up	1.63264e-10	MYRF	NA	NA	NA	K10955//intestinal mucin-2	XP_014335444.1//PREDICTED: myelin regulatory factor [Bos mutus];XP_006040942.1//PREDICTED: myelin regulatory factor [Bubalus bubalis];XP_005966819.1//PREDICTED: LOW QUALITY PROTEIN: myelin regulatory factor [Pantholops hodgsonii];XP_019809976.1//PREDICTED: LOW QUALITY PROTEIN: myelin regulatory factor [Bos indicus];XP_010852363.1//PREDICTED: myelin regulatory factor [Bison bison bison]
102275698	823	0	38	6.24189	3.23571e-10	Up	1.6887e-10	TFF3	NA	NA	NA	NA	XP_020730731.1//trefoil factor 3 [Odocoileus virginianus texanus];XP_019818565.1//PREDICTED: trefoil factor 3 [Bos indicus];XP_005675692.1//PREDICTED: trefoil factor 3 [Capra hircus];XP_011991205.1//PREDICTED: trefoil factor 3 isoform X2 [Ovis aries musimon];XP_005893088.1//PREDICTED: trefoil factor 3 [Bos mutus] >XP_006071599.1 PREDICTED: trefoil factor 3 [Bubalus bubalis] >XP_010833237.1 PREDIC…
102270698	822	106	33	-1.68956	3.64082e-10	Down	1.90822e-10	LOC102270698	GO:0005615//extracellular space;GO:0005623//cell	GO:0004672//protein kinase activity;GO:0016004//phospholipase activator activity;GO:0008201//heparin binding;GO:0008009//chemokine activity;GO:0048020//CCR chemokine receptor binding	GO:0048247//lymphocyte chemotaxis;GO:0007186//G-protein coupled receptor signaling pathway;GO:0030593//neutrophil chemotaxis;GO:0070098//chemokine-mediated signaling pathway;GO:0007267//cell-cell signaling;GO:0043547//positive regulation of GTPase activity;GO:0071356//cellular response to tumor necrosis factor;GO:0006816//calcium ion transport;GO:0006954//inflammatory response;GO:0071346//cellula…	K16596//C-C motif chemokine 8	XP_006080522.1//PREDICTED: c-C motif chemokine 8 isoform X2 [Bubalus bubalis];NP_776432.1//C-C motif chemokine 8 precursor [Bos taurus] >XP_019836219.1 PREDICTED: C-C motif chemokine 8 [Bos indicus] >XP_019836265.1 PREDICTED: C-C motif chemokine 8 [Bos indicus] >Q09141.1 RecName: Full=C-C motif chemokine 8; AltName: Full=Monocyte chemoattractant protein 2; AltName: Full=Monocyte chemotactic prote…
102281531	1083	37.5	0	-6.23486	3.8647e-10	Down	2.03093e-10	HSD17B14	GO:0005829//cytosol	GO:0042802//identical protein binding;GO:0004303//estradiol 17-beta-dehydrogenase activity;GO:0016491//oxidoreductase activity;GO:0047045//testosterone 17-beta-dehydrogenase (NADP+) activity	GO:0006706//steroid catabolic process	K00826//branched-chain amino acid aminotransferase [EC:2.6.1.42];K13370//17beta-estradiol 17-dehydrogenase / 3alpha(17beta)-hydroxysteroid dehydrogenase (NAD+) [EC:1.1.1.62 1.1.1.239];K00019//3-hydroxybutyrate dehydrogenase [EC:1.1.1.30]	AAI33474.1//Hydroxysteroid (17-beta) dehydrogenase 14 [Bos taurus];XP_010847875.1//PREDICTED: 17-beta-hydroxysteroid dehydrogenase 14 [Bison bison bison];XP_006050978.1//PREDICTED: 17-beta-hydroxysteroid dehydrogenase 14 [Bubalus bubalis];XP_005895440.1//PREDICTED: 17-beta-hydroxysteroid dehydrogenase 14 [Bos mutus] >ELR56625.1 17-beta-hydroxysteroid dehydrogenase 14 [Bos mutus];NP_777126.1//17-b…
102264969	859	192	88	-1.13157	4.83517e-10	Down	2.56174e-10	CCL5	GO:0005615//extracellular space	GO:0031729//CCR4 chemokine receptor binding;GO:0031730//CCR5 chemokine receptor binding;GO:0008009//chemokine activity;GO:0031726//CCR1 chemokine receptor binding	GO:0006955//immune response;GO:0070098//chemokine-mediated signaling pathway;GO:0009615//response to virus;GO:0006954//inflammatory response	K12499//C-C motif chemokine 5	XP_005899731.1//PREDICTED: C-C motif chemokine 5 [Bos mutus] >ELR53551.1 C-C motif chemokine 5 [Bos mutus];XP_004414838.2//PREDICTED: LOW QUALITY PROTEIN: C-C motif chemokine 5 [Odobenus rosmarus divergens];XP_010859815.1//PREDICTED: C-C motif chemokine 5 [Bison bison bison];XP_006056274.1//PREDICTED: c-C motif chemokine 5 [Bubalus bubalis];XP_020757985.1//C-C motif chemokine 5 [Odocoileus virgin…
102280686	1727	49	133	1.43454	5.00944e-10	Up	2.66103e-10	ST6GALNAC5	GO:0016021//integral component of membrane;GO:0000139//Golgi membrane	GO:0001665//alpha-N-acetylgalactosaminide alpha-2,6-sialyltransferase activity	GO:0018279//protein N-linked glycosylation via asparagine;GO:0009311//oligosaccharide metabolic process	K03375//N-acetylgalactosaminide alpha-2,6-sialyltransferase (sialyltransferase 7E) [EC:2.4.99.-]	XP_012001205.1//PREDICTED: alpha-N-acetylgalactosaminide alpha-2,6-sialyltransferase 5 isoform X2 [Ovis aries musimon];XP_017901066.1//PREDICTED: alpha-N-acetylgalactosaminide alpha-2,6-sialyltransferase 5 [Capra hircus];XP_005896868.1//PREDICTED: alpha-N-acetylgalactosaminide alpha-2,6-sialyltransferase 5 [Bos mutus] >XP_010855908.1 PREDICTED: alpha-N-acetylgalactosaminide alpha-2,6-sialyltransf…
102270042	417	0	36	6.16389	9.04384e-10	Up	4.88452e-10	SPINK4	NA	GO:0004867//serine-type endopeptidase inhibitor activity	NA	K06254//agrin	XP_005967676.1//PREDICTED: serine protease inhibitor Kazal-type 4 [Pantholops hodgsonii] >XP_012013968.1 PREDICTED: serine protease inhibitor Kazal-type 4 [Ovis aries musimon];NP_001107994.1//serine protease inhibitor Kazal-type 4 precursor [Bos taurus] >XP_005903079.1 PREDICTED: serine protease inhibitor Kazal-type 4 [Bos mutus] >XP_010838433.1 PREDICTED: serine protease inhibitor Kazal-type 4 […
novel_G000541	487	139.98	55.01	-1.35349	9.53656e-10	Down	5.15461e-10	NA	NA	NA	NA	NA	ANN46368.1//membrane-bound immunoglobulin mu1 heavy chain constant region, partial [Bos taurus]
102280688	1815	34	106	1.63442	9.98339e-10	Up	5.40583e-10	CCDC60	NA	NA	NA	NA	XP_010839705.1//PREDICTED: coiled-coil domain-containing protein 60 [Bison bison bison];DAA20748.1//TPA: coiled-coil domain containing 60-like [Bos taurus];ELR55205.1//Coiled-coil domain-containing protein 60, partial [Bos mutus];XP_005897480.1//PREDICTED: coiled-coil domain-containing protein 60 [Bos mutus];XP_870490.6//PREDICTED: coiled-coil domain-containing protein 60 [Bos taurus] >XP_0026946…
102286886	1611	51.43	134.94	1.3856	1.05126e-09	Up	5.69971e-10	HOXA3	NA	NA	NA	K09303//homeobox protein HoxA/B/D3	XP_007466184.1//PREDICTED: homeobox protein Hox-A3 [Lipotes vexillifer];XP_008525086.1//PREDICTED: homeobox protein Hox-A3 [Equus przewalskii];XP_007112845.1//PREDICTED: homeobox protein Hox-A3 [Physeter catodon];XP_005903758.1//PREDICTED: LOW QUALITY PROTEIN: homeobox protein Hox-A3 [Bos mutus];XP_016072478.1//PREDICTED: homeobox protein Hox-A3 [Miniopterus natalensis]
102284450	2037	10	59	2.55468	1.24409e-09	Up	6.78317e-10	HAS1	NA	NA	NA	K00752//hyaluronan synthase [EC:2.4.1.212]	XP_013850476.1//PREDICTED: hyaluronan synthase 1 isoform X1 [Sus scrofa];XP_017918428.1//PREDICTED: hyaluronan synthase 1 [Capra hircus];XP_006065964.1//PREDICTED: hyaluronan synthase 1-like [Bubalus bubalis];XP_012024860.1//PREDICTED: hyaluronan synthase 1 isoform X2 [Ovis aries musimon];XP_005905149.1//PREDICTED: hyaluronan synthase 1, partial [Bos mutus]
102278444	1912	75	18	-2.06493	1.55469e-09	Down	8.52691e-10	OLR1	GO:0070062//extracellular exosome;GO:0005654//nucleoplasm;GO:0045121//membrane raft;GO:0016021//integral component of membrane;GO:0005576//extracellular region;GO:0005886//plasma membrane;GO:0043235//receptor complex	GO:0005041//low-density lipoprotein particle receptor activity;GO:0030246//carbohydrate binding;GO:0042802//identical protein binding	GO:0007155//cell adhesion;GO:0002376//immune system process;GO:0006954//inflammatory response	K08763//oxidised low-density lipoprotein receptor 1	DAA29264.1//TPA: oxidized low-density lipoprotein receptor 1 [Bos taurus];XP_005898926.1//PREDICTED: oxidized low-density lipoprotein receptor 1 isoform X2 [Bos mutus] >XP_010856936.1 PREDICTED: oxidized low-density lipoprotein receptor 1 isoform X2 [Bison bison bison];NP_776557.1//oxidized low-density lipoprotein receptor 1 [Bos taurus] >P79391.1 RecName: Full=Oxidized low-density lipoprotein re…
102274731	1831	149	62	-1.27101	1.83934e-09	Down	1.01283e-09	LOC102274731	GO:0016021//integral component of membrane	NA	NA	NA	NP_001091526.1//uncharacterized protein LOC524771 [Bos taurus] >XP_019823317.1 PREDICTED: transmembrane epididymal protein 1A-like [Bos indicus] >AAI34669.1 LOC524771 protein [Bos taurus] >DAA33302.1 TPA: hypothetical protein LOC524771 [Bos taurus];XP_005909563.1//PREDICTED: transmembrane epididymal protein 1A [Bos mutus] >ELR46245.1 Transmembrane epididymal protein 1 [Bos mutus];XP_010854009.1//…
102270104	1102	34.17	0	-6.1007	2.17908e-09	Down	1.20809e-09	LOC102270104	NA	NA	NA	NA	DAA16865.1//TPA: cyclic AMP phosphoprotein, 19 kD-like [Bos taurus];XP_012618897.1//cAMP-regulated phosphoprotein 19 isoform X1 [Microcebus murinus];XP_004755458.2//PREDICTED: cAMP-regulated phosphoprotein 19 [Mustela putorius furo];CAD89929.1//hypothetical protein, partial [Homo sapiens];ELR56121.1//hypothetical protein M91_08230 [Bos mutus]
102276054	2246	34	0	-6.0935	2.38319e-09	Down	1.32422e-09	HTR5A	NA	NA	NA	K04161//5-hydroxytryptamine receptor 5	XP_020756402.1//5-hydroxytryptamine receptor 5A [Odocoileus virginianus texanus];XP_006077384.1//PREDICTED: 5-hydroxytryptamine receptor 5A [Bubalus bubalis];XP_005909646.1//PREDICTED: 5-hydroxytryptamine receptor 5A [Bos mutus];XP_019815174.1//PREDICTED: 5-hydroxytryptamine receptor 5A [Bos indicus];XP_013819077.2//PREDICTED: 5-hydroxytryptamine receptor 5A [Capra hircus]
106701073	1263	198.02	96	-1.05058	2.65578e-09	Down	1.48278e-09	LOC106701073	GO:0005829//cytosol	GO:0005525//GTP binding	NA	NA	XP_020770790.1//GTPase IMAP family member 4 [Odocoileus virginianus texanus];XP_010845567.1//PREDICTED: GTPase IMAP family member 4-like [Bison bison bison];XP_014335175.1//PREDICTED: GTPase IMAP family member 4-like [Bos mutus];XP_006040887.1//PREDICTED: GTPase IMAP family member 4-like [Bubalus bubalis];NP_001039525.1//GTPase IMAP family member 4 [Bos taurus] >XP_005205882.1 PREDICTED: GTPase I…
102279621	8021	87	25	-1.80512	2.71913e-09	Down	1.52184e-09	ABCA12	NA	NA	NA	K05646//ATP-binding cassette, subfamily A (ABC1), member 12	NP_001178223.2//ATP-binding cassette sub-family A member 12 [Bos taurus] >DAA32452.1 TPA: ATP-binding cassette, sub-family A (ABC1), member 12 [Bos taurus];XP_010859446.1//PREDICTED: ATP-binding cassette sub-family A member 12 [Bison bison bison];XP_017915363.1//PREDICTED: ATP-binding cassette sub-family A member 12 isoform X2 [Capra hircus];XP_017915356.1//PREDICTED: ATP-binding cassette sub-fam…
102276558	3928	39	112	1.51592	2.74824e-09	Up	1.53852e-09	ATP2B2	NA	NA	NA	K05850//Ca2+ transporting ATPase, plasma membrane [EC:3.6.3.8]	XP_012960647.1//PREDICTED: plasma membrane calcium-transporting ATPase 2 isoform X9 [Anas platyrhynchos] >XP_013043193.1 PREDICTED: plasma membrane calcium-transporting ATPase 2 isoform X10 [Anser cygnoides domesticus];XP_019840080.1//PREDICTED: plasma membrane calcium-transporting ATPase 2 isoform X1 [Bos indicus];EAW64081.1//ATPase, Ca++ transporting, plasma membrane 2, isoform CRA_c [Homo sapi…
102285822	5430	64	151	1.23237	3.74428e-09	Up	2.11381e-09	SMPD3	GO:0016021//integral component of membrane;GO:0000137//Golgi cis cisterna	GO:0004767//sphingomyelin phosphodiesterase activity	GO:0030072//peptide hormone secretion;GO:0002244//hematopoietic progenitor cell differentiation;GO:0006684//sphingomyelin metabolic process	K12352//sphingomyelin phosphodiesterase 3 [EC:3.1.4.12]	XP_011965997.1//PREDICTED: sphingomyelin phosphodiesterase 3 [Ovis aries musimon] >XP_011965998.1 PREDICTED: sphingomyelin phosphodiesterase 3 [Ovis aries musimon] >XP_014962062.1 PREDICTED: sphingomyelin phosphodiesterase 3 [Ovis aries musimon] >XP_014962065.1 PREDICTED: sphingomyelin phosphodiesterase 3 [Ovis aries musimon];NP_001179292.1//sphingomyelin phosphodiesterase 3 [Bos taurus] >XP_0058…
novel_G000461	1838	4	42	3.38628	4.05573e-09	Up	2.29639e-09	NA	NA	NA	NA	NA	XP_005661635.1//PREDICTED: uncharacterized protein LOC100738631 isoform X1 [Sus scrofa]
102277235	2460	126	49	-1.36861	4.81819e-09	Down	2.74617e-09	LOC102277235	NA	NA	NA	K05439//prolactin	XP_014336785.1//PREDICTED: LOW QUALITY PROTEIN: uncharacterized protein LOC102277235 [Bos mutus];XP_015326232.1//PREDICTED: endogenous retrovirus group K member 11 Pol protein-like [Bos taurus] >XP_015326233.1 PREDICTED: endogenous retrovirus group K member 11 Pol protein-like [Bos taurus] >XP_015326234.1 PREDICTED: endogenous retrovirus group K member 11 Pol protein-like [Bos taurus] >XP_0153186…
102274835	1112	203	101	-1.01316	4.92919e-09	Down	2.81286e-09	CD207	GO:0016021//integral component of membrane	GO:0030246//carbohydrate binding	GO:0051607//defense response to virus	K06561//CD207 antigen	XP_015328900.1//PREDICTED: C-type lectin domain family 4 member K [Bos taurus] >XP_015320813.1 PREDICTED: C-type lectin domain family 4 member K [Bos taurus] >DAA24818.1 TPA: CD207 molecule-like [Bos taurus];XP_020728527.1//C-type lectin domain family 4 member K isoform X2 [Odocoileus virginianus texanus];XP_010828097.1//PREDICTED: C-type lectin domain family 4 member K [Bison bison bison];XP_006…
102272598	2658	184	87.91	-1.07164	5.49719e-09	Down	3.15227e-09	SELL	NA	NA	NA	K06495//selectin, lymphocyte	XP_010835000.1//PREDICTED: L-selectin isoform X1 [Bison bison bison];XP_019832443.1//PREDICTED: L-selectin [Bos indicus];XP_005216937.1//PREDICTED: L-selectin isoform X1 [Bos taurus];XP_005902444.1//PREDICTED: L-selectin [Bos mutus];DAA21340.1//TPA: L-selectin [Bos taurus]
102277241	1506	58	11	-2.40459	5.50463e-09	Down	3.1573e-09	LOC102277241	NA	GO:0004252//serine-type endopeptidase activity	NA	K01352//granzyme A [EC:3.4.21.78]	XP_005887435.1//PREDICTED: granzyme A [Bos mutus] >ELR62497.1 Granzyme A [Bos mutus];XP_019838691.1//PREDICTED: granzyme A [Bos indicus];XP_005958422.1//PREDICTED: granzyme A-like [Pantholops hodgsonii];NP_001092565.1//granzyme A precursor [Bos taurus] >AAI42337.1 GZMA protein [Bos taurus] >DAA17934.1 TPA: granzyme A [Bos taurus];XP_010855461.1//PREDICTED: granzyme A-like [Bison bison bison]
102283082	1782	17.5	71.37	2.02193	6.63353e-09	Up	3.8306e-09	FAM19A4	GO:0005576//extracellular region;GO:0016021//integral component of membrane	NA	GO:0051930//regulation of sensory perception of pain;GO:0042391//regulation of membrane potential	NA	XP_013837328.1//PREDICTED: protein FAM19A4 isoform X1 [Sus scrofa];XP_003894257.1//PREDICTED: protein FAM19A4 [Papio anubis] >XP_003894258.1 PREDICTED: protein FAM19A4 [Papio anubis] >XP_009198636.1 PREDICTED: protein FAM19A4 [Papio anubis] >XP_017810786.1 PREDICTED: protein FAM19A4 [Papio anubis];XP_010950256.1//PREDICTED: protein FAM19A4 isoform X2 [Camelus bactrianus] >XP_010985685.1 PREDICTED…
102265550	3060	89	185	1.04961	9.63621e-09	Up	5.62745e-09	LOC102265550	NA	GO:0004222//metalloendopeptidase activity;GO:0005509//calcium ion binding;GO:0008270//zinc ion binding	NA	K09608//tolloid-like protein 1 [EC:3.4.24.-]	XP_014956965.1//PREDICTED: tolloid-like protein 1 isoform X1 [Ovis aries];XP_007176773.1//PREDICTED: tolloid-like protein 1 [Balaenoptera acutorostrata scammoni];NP_001180043.1//tolloid-like protein 1 precursor [Bos taurus] >DAA20938.1 TPA: tolloid-like 1 [Bos taurus];XP_004284030.1//PREDICTED: tolloid-like protein 1 [Orcinus orca];XP_005887471.1//PREDICTED: LOW QUALITY PROTEIN: tolloid-like prot…
novel_G000259	1023	72.54	18.76	-1.95715	9.70249e-09	Down	5.66885e-09	NA	NA	NA	NA	K10784//T cell receptor alpha chain V region	ELR56602.1//T-cell receptor alpha chain C region, partial [Bos mutus]
102269514	1224	60.95	13	-2.23515	1.05221e-08	Down	6.16236e-09	CXCR2	GO:0016021//integral component of membrane	GO:0019959//interleukin-8 binding;GO:0016494//C-X-C chemokine receptor activity	GO:0006935//chemotaxis	K05050//C-X-C chemokine receptor type 2	APR74541.1//IL8 receptor variant II, partial [Bubalus bubalis bubalis];XP_010859471.1//PREDICTED: C-X-C chemokine receptor type 2 [Bison bison bison] >XP_010859472.1 PREDICTED: C-X-C chemokine receptor type 2 [Bison bison bison];NP_001094755.1//C-X-C chemokine receptor type 2 [Bos taurus] >XP_005202931.1 PREDICTED: C-X-C chemokine receptor type 2 isoform X2 [Bos taurus] >XP_019832026.1 PREDICTED:…
102287473	2488	26	86	1.71979	1.15401e-08	Up	6.77779e-09	KIAA1456	GO:0005634//nucleus;GO:0005737//cytoplasm	GO:0016300//tRNA (uracil) methyltransferase activity;GO:0008168//methyltransferase activity;GO:0016706//oxidoreductase activity, acting on paired donors, with incorporation or reduction of molecular oxygen, 2-oxoglutarate as one donor, and incorporation of one atom each of oxygen into both donors;GO:0000049//tRNA binding;GO:0008198//ferrous iron binding	GO:0002098//tRNA wobble uridine modification	K10770//alkylated DNA repair protein alkB homolog 8 [EC:1.14.11.- 2.1.1.229];K15444//tRNA (uracil-5-)-methyltransferase TRM9 [EC:2.1.1.229]	XP_005968646.1//PREDICTED: putative methyltransferase KIAA1456 homolog [Pantholops hodgsonii];XP_006075464.1//PREDICTED: putative methyltransferase KIAA1456 homolog isoform X1 [Bubalus bubalis];NP_001070300.1//probable tRNA methyltransferase 9-like protein [Bos taurus] >Q08DH3.1 RecName: Full=Probable tRNA methyltransferase 9-like protein; Short=TRM9L >AAI23750.1 Chromosome 8 open reading frame 7…
102273721	1620	61	143	1.2231	1.17312e-08	Up	6.89487e-09	KCNA5	GO:0008076//voltage-gated potassium channel complex	GO:0005249//voltage-gated potassium channel activity	GO:0051260//protein homooligomerization	K04878//potassium voltage-gated channel Shaker-related subfamily A member 5	XP_013819729.2//PREDICTED: potassium voltage-gated channel subfamily A member 5 [Capra hircus];XP_019817229.1//PREDICTED: potassium voltage-gated channel subfamily A member 5 [Bos indicus];NP_001015552.1//potassium voltage-gated channel subfamily A member 5 [Bos taurus] >AAX58694.1 potassium voltage-gated channel shaker-related subfamily 5 [Bos taurus];XP_006053606.1//PREDICTED: potassium voltage…
102282879	611	0	31	5.94816	1.23347e-08	Up	7.26672e-09	TFF2	GO:0070062//extracellular exosome;GO:0005615//extracellular space	NA	GO:0007586//digestion;GO:0042060//wound healing	K14648//poly(U)-specific endoribonuclease [EC:3.1.-.-]	XP_004003411.1//PREDICTED: trefoil factor 2 [Ovis aries] >XP_005675693.1 PREDICTED: trefoil factor 2 [Capra hircus] >XP_011991206.1 PREDICTED: trefoil factor 2 [Ovis aries musimon];NP_001076990.1//trefoil factor 2 precursor [Bos taurus] >XP_010833236.1 PREDICTED: trefoil factor 2 [Bison bison bison] >AAI14897.1 TFF2 protein [Bos taurus] >DAA33000.1 TPA: trefoil factor 2 [Bos taurus];ELR47709.1//T…
102284122	2491	14	63	2.16389	1.26799e-08	Up	7.47892e-09	SLC39A12	GO:0005887//integral component of plasma membrane;GO:0016021//integral component of membrane;GO:1903561//extracellular vesicle;GO:0048471//perinuclear region of cytoplasm	GO:0046873//metal ion transmembrane transporter activity;GO:0005385//zinc ion transmembrane transporter activity	GO:0071578//zinc ion transmembrane import;GO:0007165//signal transduction;GO:0031113//regulation of microtubule polymerization;GO:0006882//cellular zinc ion homeostasis;GO:0010975//regulation of neuron projection development	K14718//solute carrier family 39 (zinc transporter), member 12	XP_020731901.1//zinc transporter ZIP12 isoform X1 [Odocoileus virginianus texanus];XP_006075991.1//PREDICTED: zinc transporter ZIP12 isoform X3 [Bubalus bubalis];XP_006075989.1//PREDICTED: zinc transporter ZIP12 isoform X1 [Bubalus bubalis] >XP_006075990.1 PREDICTED: zinc transporter ZIP12 isoform X2 [Bubalus bubalis];NP_001070346.1//zinc transporter ZIP12 precursor [Bos taurus] >XP_005891985.1 P…
102283558	873	92	188	1.02499	1.40855e-08	Up	8.34907e-09	LOC102283558	NA	NA	NA	K19662//classical protein kinase C beta type [EC:2.7.11.13]	XP_006148376.1//PREDICTED: protein kinase C beta type [Tupaia chinensis];XP_014719723.1//PREDICTED: protein kinase C beta type-like [Equus asinus];ELW66280.1//Protein kinase C beta type [Tupaia chinensis];XP_005909520.1//PREDICTED: protein kinase C beta type-like [Bos mutus];OBS74826.1//hypothetical protein A6R68_14629, partial [Neotoma lepida]
102270389	1998	9	52	2.52448	1.45948e-08	Up	8.66513e-09	ANKRD1	GO:0005634//nucleus;GO:0005667//transcription factor complex;GO:0005829//cytosol;GO:0031674//I band;GO:0001650//fibrillar center	GO:0003677//DNA binding;GO:0003714//transcription corepressor activity;GO:0001105//RNA polymerase II transcription coactivator activity;GO:0002039//p53 binding;GO:0042826//histone deacetylase binding;GO:0061629//RNA polymerase II sequence-specific DNA binding transcription factor binding;GO:0070412//R-SMAD binding;GO:0003712//transcription cofactor activity;GO:0031432//titin binding	GO:0035994//response to muscle stretch;GO:0071260//cellular response to mechanical stimulus;GO:0035690//cellular response to drug;GO:0071222//cellular response to lipopolysaccharide;GO:0071356//cellular response to tumor necrosis factor;GO:2000279//negative regulation of DNA biosynthetic process;GO:0055008//cardiac muscle tissue morphogenesis;GO:0050714//positive regulation of protein secretion;G…	K15504//serine/threonine-protein phosphatase 6 regulatory ankyrin repeat subunit C	XP_006052150.1//PREDICTED: ankyrin repeat domain-containing protein 1 [Bubalus bubalis];XP_010840512.1//PREDICTED: ankyrin repeat domain-containing protein 1 [Bison bison bison];XP_005980324.1//PREDICTED: ankyrin repeat domain-containing protein 1 [Pantholops hodgsonii];NP_001029550.1//ankyrin repeat domain-containing protein 1 [Bos taurus] >XP_019808458.1 PREDICTED: ankyrin repeat domain-contain…
novel_G000253	776	71.78	18.84	-1.93582	1.46956e-08	Down	8.73112e-09	NA	GO:0016021//integral component of membrane	NA	GO:0009607//response to biotic stimulus	K19831//interferon induced transmembrane protein 1;K06566//interferon induced transmembrane protein	XP_010853160.1//PREDICTED: LOW QUALITY PROTEIN: interferon-induced transmembrane protein 1-like, partial [Bison bison bison]
102286542	673	85	177	1.05218	1.8681e-08	Up	1.12002e-08	CRYBB1	NA	GO:0005212//structural constituent of eye lens	GO:0007601//visual perception	K04257//olfactory receptor;K13596//activin receptor type-2B [EC:2.7.11.30];K16810//TBCC domain-containing protein 1;K21125//mucin-5AC;K01886//glutaminyl-tRNA synthetase [EC:6.1.1.18]	NP_776951.1//beta-crystallin B1 [Bos taurus] >P07318.3 RecName: Full=Beta-crystallin B1; AltName: Full=Beta-B1 crystallin >CAA25951.1 put. beta crystallin subunit beta B1 [Bos taurus] >DAA20512.1 TPA: beta-crystallin B1 [Bos taurus];XP_013838452.1//PREDICTED: beta-crystallin B1 isoform X1 [Sus scrofa];XP_014331894.1//PREDICTED: beta-crystallin B1 [Bos mutus];ELR60643.1//Beta-crystallin B1, partia…
102280898	1540	46	118	1.35304	2.0793e-08	Up	1.25386e-08	GIPC2	GO:0070062//extracellular exosome;GO:0005737//cytoplasm	GO:0042802//identical protein binding	NA	K20056//PDZ domain-containing protein GIPC	XP_006068503.1//PREDICTED: PDZ domain-containing protein GIPC2 isoform X1 [Bubalus bubalis];XP_019812788.1//PREDICTED: PDZ domain-containing protein GIPC2 isoform X1 [Bos indicus];NP_001073748.1//PDZ domain-containing protein GIPC2 [Bos taurus] >Q1JQD4.1 RecName: Full=PDZ domain-containing protein GIPC2 >AAI16035.1 GIPC PDZ domain containing family, member 2 [Bos taurus] >DAA31322.1 TPA: PDZ doma…
102276675	2145	8	49	2.60867	2.11355e-08	Up	1.27628e-08	SLC22A8	NA	NA	NA	K08205//MFS transporter, OCT family, solute carrier family 22 (organic anion transporter), member 8	XP_020765341.1//solute carrier family 22 member 8 isoform X1 [Odocoileus virginianus texanus];XP_007174430.1//PREDICTED: solute carrier family 22 member 8 isoform X2 [Balaenoptera acutorostrata scammoni];XP_020765342.1//solute carrier family 22 member 8 isoform X2 [Odocoileus virginianus texanus];XP_004264294.1//PREDICTED: solute carrier family 22 member 8 isoform X1 [Orcinus orca];XP_019810080.1…
102278653	3302	35	100	1.50854	2.14051e-08	Up	1.29286e-08	PRND	GO:0031362//anchored component of external side of plasma membrane;GO:0005886//plasma membrane	GO:0005507//copper ion binding	GO:0007340//acrosome reaction;GO:0006878//cellular copper ion homeostasis;GO:0051260//protein homooligomerization	NA	AFI78907.1//doppel protein [Bos taurus];NP_776583.1//prion-like protein doppel precursor [Bos taurus] >XP_005906595.1 PREDICTED: prion-like protein doppel [Bos mutus] >XP_010834729.1 PREDICTED: prion-like protein doppel [Bison bison bison] >Q9GK16.1 RecName: Full=Prion-like protein doppel; AltName: Full=PrPLP; Flags: Precursor >CAC22320.1 prion protein-like protein, doppel [Bos taurus] >AAK08629.…
102270681	2201	63	144	1.18661	2.27833e-08	Up	1.37863e-08	KCNN2	NA	NA	NA	K04943//potassium intermediate/small conductance calcium-activated channel subfamily N member 2	XP_019823580.1//PREDICTED: small conductance calcium-activated potassium channel protein 2 [Bos indicus];ELR56075.1//Small conductance calcium-activated potassium channel protein 2, partial [Bos mutus];XP_017909222.1//PREDICTED: small conductance calcium-activated potassium channel protein 2 [Capra hircus];XP_005896235.1//PREDICTED: small conductance calcium-activated potassium channel protein 2 …
102279262	1541	166	79	-1.0773	2.63493e-08	Down	1.60063e-08	TGM7	NA	NA	NA	K05623//transglutaminase 7 [EC:2.3.2.13]	XP_010815593.1//PREDICTED: protein-glutamine gamma-glutamyltransferase Z isoform X2 [Bos taurus] >XP_015324058.1 PREDICTED: protein-glutamine gamma-glutamyltransferase Z isoform X2 [Bos taurus] >DAA17356.1 TPA: transglutaminase 7 [Bos taurus];XP_006072826.1//PREDICTED: protein-glutamine gamma-glutamyltransferase Z isoform X2 [Bubalus bubalis];XP_005892656.1//PREDICTED: protein-glutamine gamma-glu…
102270718	3258	49	122	1.30999	2.70474e-08	Up	1.64506e-08	RGS22	NA	NA	NA	K10318//F-box protein 43;K16449//regulator of G-protein signaling	XP_002692847.2//PREDICTED: regulator of G-protein signaling 22 isoform X1 [Bos taurus] >XP_015321860.1 PREDICTED: regulator of G-protein signaling 22 isoform X1 [Bos taurus];XP_010861860.1//PREDICTED: regulator of G-protein signaling 22 [Bison bison bison];XP_015330004.1//PREDICTED: regulator of G-protein signaling 22 isoform X3 [Bos taurus] >XP_015321862.1 PREDICTED: regulator of G-protein signa…
102280423	907	65	146	1.16142	3.14658e-08	Up	1.92674e-08	AK8	GO:0036126//sperm flagellum;GO:0005930//axoneme	GO:0005524//ATP binding;GO:0004550//nucleoside diphosphate kinase activity;GO:0004127//cytidylate kinase activity;GO:0004017//adenylate kinase activity	GO:0021591//ventricular system development;GO:0009142//nucleoside triphosphate biosynthetic process	K00939//adenylate kinase [EC:2.7.4.3]	XP_010855070.1//PREDICTED: adenylate kinase 8 isoform X1 [Bison bison bison];XP_006062215.1//PREDICTED: adenylate kinase 8 isoform X1 [Bubalus bubalis];XP_010808781.1//PREDICTED: adenylate kinase 8 isoform X1 [Bos taurus];XP_005902802.1//PREDICTED: adenylate kinase 8 [Bos mutus] >ELR51308.1 hypothetical protein M91_19116 [Bos mutus];XP_011973558.1//PREDICTED: adenylate kinase 8 isoform X5 [Ovis a…
102272193	852	142	63	-1.1785	3.1617e-08	Down	1.93644e-08	KLRG2	NA	NA	NA	K17517//C-type lectin domain family 12 member B;K06502//CD69 antigen;K10072//C-type lectin domain family 2 member D	ELR53494.1//Killer cell lectin-like receptor subfamily G member 2, partial [Bos mutus];XP_006185448.1//PREDICTED: killer cell lectin-like receptor subfamily G member 2 [Camelus ferus];XP_005899830.1//PREDICTED: killer cell lectin-like receptor subfamily G member 2 [Bos mutus];XP_010802899.1//PREDICTED: killer cell lectin-like receptor subfamily G member 2 [Bos taurus] >XP_015318629.1 PREDICTED: k…
novel_G000521	3019	146.83	66.89	-1.14032	4.26855e-08	Down	2.63747e-08	NA	GO:0016020//membrane;GO:0005634//nucleus	GO:0002039//p53 binding	GO:0045944//positive regulation of transcription by RNA polymerase II;GO:1902166//negative regulation of intrinsic apoptotic signaling pathway in response to DNA damage by p53 class mediator;GO:1990001//inhibition of cysteine-type endopeptidase activity involved in apoptotic process;GO:2000773//negative regulation of cellular senescence	NA	XP_019834371.1//PREDICTED: bcl-2-like protein 12 isoform X1 [Bos indicus]
novel_G000046	2941	80	167	1.05574	4.28651e-08	Up	2.64976e-08	NA	NA	NA	NA	NA	Q6ZPA2.1//RecName: Full=Putative uncharacterized protein FLJ26174
102283240	1838	31	91	1.54756	5.20669e-08	Up	3.241e-08	HCRTR1	NA	NA	NA	K04238//hypocretin (orexin) receptor 1	XP_006054661.1//PREDICTED: orexin receptor type 1 isoform X5 [Bubalus bubalis];XP_010974396.1//PREDICTED: orexin receptor type 1 [Camelus dromedarius];ELR48722.1//Orexin receptor type 1, partial [Bos mutus];XP_006176244.1//PREDICTED: orexin receptor type 1 [Camelus ferus];XP_006196969.1//PREDICTED: orexin receptor type 1 [Vicugna pacos];XP_010950488.1//PREDICTED: orexin receptor type 1 [Camelus b…
102285251	2095	21	73	1.79147	6.26683e-08	Up	3.92441e-08	BAIAP2L2	NA	NA	NA	K20127//BAI1-associated protein 2-like protein	XP_019817355.1//PREDICTED: brain-specific angiogenesis inhibitor 1-associated protein 2-like protein 2 [Bos indicus];XP_010804021.1//PREDICTED: brain-specific angiogenesis inhibitor 1-associated protein 2-like protein 2 isoform X2 [Bos taurus];XP_006071415.1//PREDICTED: brain-specific angiogenesis inhibitor 1-associated protein 2-like protein 2 isoform X1 [Bubalus bubalis];XP_006071416.1//PREDICT…
102269810	2155	4	37	3.20342	6.9158e-08	Up	4.34234e-08	HNF1A	GO:0005634//nucleus;GO:0005667//transcription factor complex;GO:0001750//photoreceptor outer segment;GO:0005737//cytoplasm;GO:0045120//pronucleus	GO:0001228//transcriptional activator activity, RNA polymerase II transcription regulatory region sequence-specific DNA binding;GO:0000978//RNA polymerase II proximal promoter sequence-specific DNA binding;GO:0003677//DNA binding;GO:0000977//RNA polymerase II regulatory region sequence-specific DNA binding;GO:0046982//protein heterodimerization activity;GO:0003700//DNA binding transcription facto…	GO:0006338//chromatin remodeling;GO:0008203//cholesterol metabolic process;GO:0001890//placenta development;GO:0015721//bile acid and bile salt transport;GO:0030073//insulin secretion;GO:0050796//regulation of insulin secretion;GO:0006783//heme biosynthetic process;GO:0042593//glucose homeostasis;GO:0045893//positive regulation of transcription, DNA-templated;GO:0006357//regulation of transcripti…	K08036//transcription factor 1, hepatocyte nuclear factor 1-alpha	XP_006053003.1//PREDICTED: hepatocyte nuclear factor 1-alpha [Bubalus bubalis];NP_001179453.1//hepatocyte nuclear factor 1-alpha [Bos taurus] >DAA20711.1 TPA: HNF1 homeobox A [Bos taurus];XP_010827142.1//PREDICTED: hepatocyte nuclear factor 1-alpha [Bison bison bison];XP_005891552.1//PREDICTED: hepatocyte nuclear factor 1-alpha isoform X2 [Bos mutus] >ELR59429.1 Hepatocyte nuclear factor 1-alpha …
102265482	1022	102	39	-1.39306	9.2491e-08	Down	5.87805e-08	CLEC6A	GO:0016021//integral component of membrane	GO:0030246//carbohydrate binding	GO:0043123//positive regulation of I-kappaB kinase/NF-kappaB signaling;GO:0050832//defense response to fungus;GO:0050715//positive regulation of cytokine secretion;GO:0045087//innate immune response;GO:0002250//adaptive immune response	K17514//C-type lectin domain family 6 member A	XP_017903993.1//PREDICTED: C-type lectin domain family 6 member A isoform X2 [Capra hircus];XP_005207114.1//PREDICTED: C-type lectin domain family 6 member A isoform X1 [Bos taurus] >XP_010847671.1 PREDICTED: C-type lectin domain family 6 member A [Bison bison bison] >XP_019817186.1 PREDICTED: C-type lectin domain family 6 member A isoform X1 [Bos indicus];NP_001029651.1//C-type lectin domain fam…
102265177	1479	117.74	49.15	-1.26638	9.70647e-08	Down	6.17681e-08	EARS2	NA	NA	NA	K01885//glutamyl-tRNA synthetase [EC:6.1.1.17]	XP_006071235.1//PREDICTED: probable glutamate--tRNA ligase, mitochondrial [Bubalus bubalis];XP_005905386.1//PREDICTED: probable glutamate--tRNA ligase, mitochondrial [Bos mutus];XP_012008220.1//PREDICTED: probable glutamate--tRNA ligase, mitochondrial isoform X2 [Ovis aries musimon];XP_002698070.2//PREDICTED: probable glutamate--tRNA ligase, mitochondrial isoform X1 [Bos taurus] >XP_015324826.1 P…
102270147	771	4	36	3.16389	1.21707e-07	Up	7.79396e-08	LOC102270147	NA	NA	NA	NA	XP_005956800.1//PREDICTED: uncharacterized protein LOC102340382 [Pantholops hodgsonii];NP_001077270.1//uncharacterized protein LOC789809 [Bos taurus] >AAI34734.1 MGC157368 protein [Bos taurus] >DAA19255.1 TPA: hypothetical protein LOC789809 [Bos taurus];XP_017918985.1//PREDICTED: uncharacterized protein LOC102172380 [Capra hircus];XP_005907221.1//PREDICTED: uncharacterized protein LOC102270147 [B…
novel_G000318	1236	46	113	1.29058	1.22246e-07	Up	7.83021e-08	NA	NA	NA	GO:0007094//mitotic spindle assembly checkpoint	K02537//mitotic spindle assembly checkpoint protein MAD2	XP_015326971.1//PREDICTED: uncharacterized protein LOC101902617, partial [Bos taurus] >XP_015319163.1 PREDICTED: uncharacterized protein LOC101902617, partial [Bos taurus]
102277345	1617	6	41	2.76655	1.22793e-07	Up	7.86863e-08	STAR	GO:0005739//mitochondrion	GO:0015485//cholesterol binding;GO:0017127//cholesterol transporter activity	GO:0006694//steroid biosynthetic process	K16931//steroidogenic acute regulatory protein, mitochondrial	XP_019809074.1//PREDICTED: steroidogenic acute regulatory protein, mitochondrial isoform X2 [Bos indicus];Q28918.2//RecName: Full=Steroidogenic acute regulatory protein, mitochondrial; Short=StAR; AltName: Full=START domain-containing protein 1; Short=StARD1; Flags: Precursor >AAI10214.1 Steroidogenic acute regulatory protein [Bos taurus] >DAA14426.1 TPA: steroidogenic acute regulatory protein, m…
106701157	2844	0	26.55	5.7246	1.32866e-07	Up	8.52335e-08	LOC106701157	NA	NA	NA	NA	NA
102277129	2332	82	166	1.01145	1.33524e-07	Up	8.56926e-08	LOC102277129	NA	NA	NA	K15493//neuron-specific vesicular protein calcyon	KFO34118.1//Neuron-specific protein family member 2 [Fukomys damarensis];XP_017717390.1//PREDICTED: neuron-specific protein family member 2 isoform X2 [Rhinopithecus bieti] >XP_017717391.1 PREDICTED: neuron-specific protein family member 2 isoform X2 [Rhinopithecus bieti];XP_003814059.2//PREDICTED: uncharacterized protein C5orf47 homolog isoform X1 [Pan paniscus];XP_003483894.2//PREDICTED: neuron…
novel_G000367	1562	22.62	74.14	1.70662	1.34895e-07	Up	8.65913e-08	NA	NA	NA	NA	K16776//neuron navigator 1	ELR53134.1//hypothetical protein M91_05567 [Bos mutus]
102277713	2119	76	24	-1.669	1.39882e-07	Down	8.9948e-08	LOC102277713	NA	GO:0016301//kinase activity;GO:0005509//calcium ion binding	NA	K01482//dimethylargininase [EC:3.5.3.18];K17307//fibulin 1/2	XP_008001139.1//PREDICTED: protein kinase C-binding protein NELL2 isoform X2 [Chlorocebus sabaeus];XP_011903987.1//PREDICTED: protein kinase C-binding protein NELL2 isoform X1 [Cercocebus atys];XP_008001138.1//PREDICTED: protein kinase C-binding protein NELL2 isoform X1 [Chlorocebus sabaeus];XP_005570682.1//PREDICTED: protein kinase C-binding protein NELL2 isoform X1 [Macaca fascicularis] >XP_009…
102274942	3478	76	24	-1.669	1.39882e-07	Down	8.9948e-08	CSF3R	NA	NA	NA	K05061//granulocyte colony-stimulating factor receptor	XP_007115197.1//PREDICTED: granulocyte colony-stimulating factor receptor [Physeter catodon];XP_020735888.1//granulocyte colony-stimulating factor receptor isoform X2 [Odocoileus virginianus texanus];XP_017897245.1//PREDICTED: granulocyte colony-stimulating factor receptor isoform X1 [Capra hircus];XP_017897249.1//PREDICTED: granulocyte colony-stimulating factor receptor isoform X2 [Capra hircus]…
102271552	1301	38	5	-2.93204	1.47857e-07	Down	9.53224e-08	ADPRHL1	GO:0012505//endomembrane system;GO:0005622//intracellular	GO:0000287//magnesium ion binding;GO:0003875//ADP-ribosylarginine hydrolase activity;GO:0017137//Rab GTPase binding;GO:0005096//GTPase activator activity	GO:0051725//protein de-ADP-ribosylation;GO:0006886//intracellular protein transport;GO:0090630//activation of GTPase activity;GO:0031338//regulation of vesicle fusion	K01245//ADP-ribosylarginine hydrolase [EC:3.2.2.19]	XP_011974796.1//PREDICTED: protein ADP-ribosylarginine hydrolase-like protein 1 isoform X3 [Ovis aries musimon];XP_017900455.1//PREDICTED: protein ADP-ribosylarginine hydrolase-like protein 1 [Capra hircus];XP_019827349.1//PREDICTED: protein ADP-ribosylarginine hydrolase-like protein 1 [Bos indicus];NP_001029706.1//[Protein ADP-ribosylarginine] hydrolase-like protein 1 [Bos taurus] >Q3ZBM1.1 RecN…
102285078	2091	40	103	1.35853	1.48452e-07	Up	9.5727e-08	LOC102285078	GO:0070062//extracellular exosome	NA	NA	K03234//elongation factor 2	XP_014334772.1//PREDICTED: LOW QUALITY PROTEIN: PWWP domain-containing protein MUM1L1 [Bos mutus];XP_010856986.1//PREDICTED: PWWP domain-containing protein MUM1L1 [Bison bison bison];XP_011963044.1//PREDICTED: PWWP domain-containing protein MUM1L1 [Ovis aries] >XP_011963045.1 PREDICTED: PWWP domain-containing protein MUM1L1 [Ovis aries] >XP_011963046.1 PREDICTED: PWWP domain-containing protein MU…
102285463	940	53	12	-2.149	1.88147e-07	Down	1.22683e-07	LOC102285463	NA	NA	NA	K01353//granzyme B [EC:3.4.21.79]	XP_005904946.1//PREDICTED: granzyme B [Bos mutus];XP_006055226.1//PREDICTED: granzyme B isoform X1 [Bubalus bubalis];ELR49680.1//Granzyme B, partial [Bos mutus];XP_019838831.1//PREDICTED: granzyme B-like [Bos indicus];XP_585453.2//PREDICTED: granzyme B [Bos taurus] >XP_002696692.1 PREDICTED: granzyme B [Bos taurus] >DAA17564.1 TPA: granzyme B (granzyme 2, cytotoxic T-lymphocyte-associated serine …
102279299	2866	11	51	2.20696	2.14923e-07	Up	1.4068e-07	LOC102279299	NA	NA	NA	K10955//intestinal mucin-2	NP_001192560.1//protein GREB1 [Bos taurus];XP_020738875.1//protein GREB1 [Odocoileus virginianus texanus];ELR50952.1//Protein GREB1, partial [Bos mutus];XP_005213004.1//PREDICTED: protein GREB1 isoform X1 [Bos taurus] >XP_010808483.1 PREDICTED: protein GREB1 isoform X1 [Bos taurus] >XP_010808484.1 PREDICTED: protein GREB1 isoform X1 [Bos taurus] >DAA24475.1 TPA: hypothetical protein BOS_11916 [Bo…
102285661	3199	11	51	2.20696	2.14923e-07	Up	1.4068e-07	LOC102285661	NA	NA	NA	K00460//arachidonate 15-lipoxygenase [EC:1.13.11.33]	XP_010950030.1//PREDICTED: arachidonate 15-lipoxygenase [Camelus bactrianus];XP_009249428.1//PREDICTED: arachidonate 15-lipoxygenase isoform X2 [Pongo abelii];XP_006180458.1//PREDICTED: arachidonate 15-lipoxygenase [Camelus ferus];XP_017919992.1//PREDICTED: arachidonate 15-lipoxygenase isoform X2 [Capra hircus];BAH12452.1//unnamed protein product [Homo sapiens];XP_015314097.1//PREDICTED: arachido…
102285003	2656	51	119	1.21635	2.17423e-07	Up	1.42497e-07	LRRC66	GO:0016021//integral component of membrane;GO:0005737//cytoplasm	GO:0004860//protein kinase inhibitor activity	GO:0006469//negative regulation of protein kinase activity;GO:0046426//negative regulation of JAK-STAT cascade;GO:0019221//cytokine-mediated signaling pathway	K08129//nyctalopin;K16665//leucine-rich repeat transmembrane neuronal protein 1/2	ELR50143.1//Leucine-rich repeat-containing protein 66, partial [Bos mutus];NP_001179375.1//leucine-rich repeat-containing protein 66 precursor [Bos taurus] >XP_005208015.1 PREDICTED: leucine-rich repeat-containing protein 66 isoform X1 [Bos taurus] >XP_005208016.1 PREDICTED: leucine-rich repeat-containing protein 66 isoform X1 [Bos taurus] >XP_010804431.1 PREDICTED: leucine-rich repeat-containing…
102269835	1499	42	7	-2.591	2.21317e-07	Down	1.45203e-07	GALNT8	GO:0016021//integral component of membrane;GO:0000139//Golgi membrane	GO:0030246//carbohydrate binding;GO:0016757//transferase activity, transferring glycosyl groups	GO:0006486//protein glycosylation	K00710//polypeptide N-acetylgalactosaminyltransferase [EC:2.4.1.41]	XP_011984770.1//PREDICTED: probable polypeptide N-acetylgalactosaminyltransferase 8 isoform X1 [Ovis aries musimon];XP_004007638.1//PREDICTED: probable polypeptide N-acetylgalactosaminyltransferase 8 isoform X1 [Ovis aries];XP_005681036.2//PREDICTED: probable polypeptide N-acetylgalactosaminyltransferase 8 [Capra hircus];XP_612492.3//PREDICTED: probable polypeptide N-acetylgalactosaminyltransfera…
novel_G000590	2143	122.93	54.41	-1.18193	2.45685e-07	Down	1.61566e-07	NA	GO:0005783//endoplasmic reticulum;GO:0005576//extracellular region	NA	GO:0010804//negative regulation of tumor necrosis factor-mediated signaling pathway;GO:0045600//positive regulation of fat cell differentiation;GO:0046889//positive regulation of lipid biosynthetic process	NA	JAV36037.1//coiled-coil domain-containing protein 3 [Castor canadensis]
102275409	1868	32.63	89.02	1.44189	3.20446e-07	Up	2.12287e-07	LOC102275409	NA	NA	NA	NA	XP_017897832.1//PREDICTED: serine-rich coiled-coil domain-containing protein 2 isoform X1 [Capra hircus] >XP_017897833.1 PREDICTED: serine-rich coiled-coil domain-containing protein 2 isoform X1 [Capra hircus] >XP_017897834.1 PREDICTED: serine-rich coiled-coil domain-containing protein 2 isoform X1 [Capra hircus] >XP_017897835.1 PREDICTED: serine-rich coiled-coil domain-containing protein 2 isofo…
102280005	1636	52	119	1.18834	3.58935e-07	Up	2.39381e-07	NGB	GO:0043204//perikaryon	GO:0046872//metal ion binding;GO:0020037//heme binding;GO:0005344//oxygen carrier activity	NA	K13751//solute carrier family 24 (sodium/potassium/calcium exchanger), member 3;K10838//xeroderma pigmentosum group C-complementing protein	XP_005967641.1//PREDICTED: neuroglobin [Pantholops hodgsonii];NP_001001853.1//neuroglobin [Bos taurus] >XP_019823548.1 PREDICTED: neuroglobin [Bos indicus] >Q6WZ19.2 RecName: Full=Neuroglobin >CAG25616.2 neuroglobin [Bos taurus] >DAA25002.1 TPA: neuroglobin [Bos taurus] >SAI82254.1 TPA: globin H [Bos taurus];XP_005911444.1//PREDICTED: neuroglobin [Bos mutus];AFE62920.1//neuroglobin [Bos grunniens…
102274451	826	78.59	27	-1.54742	3.94502e-07	Down	2.63869e-07	LOC102274451	GO:0016020//membrane	GO:0005044//scavenger receptor activity	NA	K13912//deleted in malignant brain tumors 1 protein	NP_001095589.1//CD5 antigen-like precursor [Bos taurus] >XP_015317292.1 PREDICTED: CD5 antigen-like isoform X1 [Bos taurus] >AAI49039.1 CD5L protein [Bos taurus];DAA31888.1//TPA: CD5 molecule-like [Bos taurus];XP_019844143.1//PREDICTED: CD5 antigen-like [Bos indicus];XP_005203640.2//PREDICTED: CD5 antigen-like isoform X1 [Bos taurus] >XP_010825060.2 PREDICTED: CD5 antigen-like isoform X1 [Bos tau…
102271038	1381	77	155	1.0033	4.10551e-07	Up	2.75003e-07	LOC102271038	NA	NA	NA	NA	NP_001040063.1//uncharacterized protein C11orf70 homolog [Bos taurus] >Q2HJH8.1 RecName: Full=Uncharacterized protein C11orf70 homolog >AAI05372.1 Chromosome 11 open reading frame 70 ortholog [Bos taurus];XP_005215800.1//PREDICTED: uncharacterized protein C11orf70 homolog isoform X1 [Bos taurus];XP_010333009.1//PREDICTED: uncharacterized protein C11orf70 homolog [Saimiri boliviensis boliviensis];…
102268001	3649	79.35	27.64	-1.52751	4.46365e-07	Down	2.99922e-07	LOC102268001	NA	NA	NA	K05673//ATP-binding cassette, subfamily C (CFTR/MRP), member 4	XP_014946722.1//PREDICTED: multidrug resistance-associated protein 4-like isoform X4 [Ovis aries musimon];XP_017911932.1//PREDICTED: LOW QUALITY PROTEIN: multidrug resistance-associated protein 4 [Capra hircus];XP_005954606.1//PREDICTED: multidrug resistance-associated protein 4-like [Pantholops hodgsonii];XP_017911775.1//PREDICTED: LOW QUALITY PROTEIN: multidrug resistance-associated protein 4-l…
102273580	9141	64	136	1.08143	4.55267e-07	Up	3.06157e-07	FCGBP	NA	NA	NA	K18273//alpha-tectorin	XP_006050098.1//PREDICTED: IgGFc-binding protein isoform X1 [Bubalus bubalis];XP_014332117.1//PREDICTED: LOW QUALITY PROTEIN: IgGFc-binding protein [Bos mutus];XP_015313568.1//PREDICTED: IgGFc-binding protein isoform X1 [Bos taurus] >XP_015322980.1 PREDICTED: IgGFc-binding protein isoform X1 [Bos taurus];XP_011986526.1//PREDICTED: IgGFc-binding protein isoform X2 [Ovis aries musimon];XP_010847529…
106701008	1146	28	2	-3.81339	4.70922e-07	Down	3.17208e-07	LOC106701008	NA	NA	NA	K18750//C->U-editing enzyme APOBEC3 [EC:3.5.4.-]	BAX09310.1//apolipoprotein B mRNA editing enzyme catalytic polypeptide-like 3*Z1* [Bos grunniens];XP_014334825.1//PREDICTED: DNA dC->dU-editing enzyme APOBEC-3G-like [Bos mutus];XP_010843424.1//PREDICTED: DNA dC->dU-editing enzyme APOBEC-3A isoform X1 [Bison bison bison];ELR53734.1//DNA dC->dU-editing enzyme APOBEC-3G, partial [Bos mutus];BAX09307.1//apolipoprotein B mRNA editing enzyme catalytic…
102267159	3132	51	12	-2.0935	4.93207e-07	Down	3.3335e-07	LOC102267159	NA	NA	NA	K13624//ceruloplasmin [EC:1.16.3.1]	XP_019823516.1//PREDICTED: ceruloplasmin-like [Bos indicus];XP_002685053.3//PREDICTED: ceruloplasmin isoform X1 [Bos taurus] >XP_604593.6 PREDICTED: ceruloplasmin isoform X1 [Bos taurus];ELR51544.1//Ceruloplasmin [Bos mutus];XP_010856417.1//PREDICTED: ceruloplasmin-like [Bison bison bison];XP_005902502.1//PREDICTED: ceruloplasmin [Bos mutus]
novel_G000609	344	24	0	-5.591	5.01274e-07	Down	3.39115e-07	NA	NA	NA	NA	K06553//pre-B lymphocyte gene	ELR46980.1//Ig kappa chain V-II region RPMI 6410, partial [Bos mutus]
102275649	921	102	42	-1.28615	5.02174e-07	Down	3.39793e-07	PLA2G5	GO:0005576//extracellular region	GO:0005509//calcium ion binding;GO:0004623//phospholipase A2 activity	GO:0016042//lipid catabolic process;GO:0050482//arachidonic acid secretion;GO:0006644//phospholipid metabolic process	K01047//secretory phospholipase A2 [EC:3.1.1.4]	XP_006054434.1//PREDICTED: calcium-dependent phospholipase A2 isoform X3 [Bubalus bubalis];XP_005905278.1//PREDICTED: calcium-dependent phospholipase A2 [Bos mutus] >XP_014336770.1 PREDICTED: calcium-dependent phospholipase A2 [Bos mutus] >ELR49436.1 Calcium-dependent phospholipase A2 [Bos mutus];XP_006054435.1//PREDICTED: calcium-dependent phospholipase A2 isoform X4 [Bubalus bubalis];XP_0060544…
102271951	5423	25	75	1.57893	5.2197e-07	Up	3.53551e-07	NRAP	GO:0005916//fascia adherens;GO:0030016//myofibril;GO:0005927//muscle tendon junction	GO:0003779//actin binding;GO:0046872//metal ion binding;GO:0017166//vinculin binding;GO:0051371//muscle alpha-actinin binding	NA	K18267//nebulin	XP_008569245.1//PREDICTED: nebulin-related-anchoring protein isoform X3 [Galeopterus variegatus];XP_015003698.1//PREDICTED: nebulin-related-anchoring protein isoform X2 [Macaca mulatta];XP_008142544.1//PREDICTED: nebulin-related-anchoring protein isoform X2 [Eptesicus fuscus];XP_019580744.1//PREDICTED: nebulin-related-anchoring protein isoform X2 [Rhinolophus sinicus];XP_008569243.1//PREDICTED: n…
102286284	1135	38	6	-2.669	5.46358e-07	Down	3.70981e-07	TREM1	GO:0016021//integral component of membrane	NA	NA	K14362//triggering receptor expressed on myeloid cells 1	DAA16520.1//TPA: triggering receptor expressed on myeloid cells 1 precursor [Bos taurus];XP_005896502.1//PREDICTED: triggering receptor expressed on myeloid cells 1 [Bos mutus];NP_996853.1//triggering receptor expressed on myeloid cells 1 precursor [Bos taurus] >Q6QUN5.1 RecName: Full=Triggering receptor expressed on myeloid cells 1; Short=TREM-1; AltName: CD_antigen=CD354; Flags: Precursor >AAS6…
102272948	2622	75	151	1.00355	5.72235e-07	Up	3.8933e-07	EFNB3	GO:0016021//integral component of membrane;GO:0005886//plasma membrane	GO:0046875//ephrin receptor binding	GO:0016198//axon choice point recognition;GO:0007628//adult walking behavior;GO:0050771//negative regulation of axonogenesis;GO:0048013//ephrin receptor signaling pathway;GO:0031295//T cell costimulation;GO:0007411//axon guidance	K05463//ephrin-B	NP_001193212.1//ephrin-B3 precursor [Bos taurus] >DAA18756.1 TPA: ephrin-B3-like [Bos taurus];XP_004012721.1//PREDICTED: ephrin-B3 [Ovis aries] >XP_006062934.1 PREDICTED: ephrin-B3 [Bubalus bubalis] >XP_011977968.1 PREDICTED: ephrin-B3 [Ovis aries musimon] >XP_017920083.1 PREDICTED: ephrin-B3 [Capra hircus];XP_005894866.1//PREDICTED: ephrin-B3 [Bos mutus];XP_005967919.1//PREDICTED: ephrin-B3 [Pan…
102284900	5757	66	138	1.05809	5.94948e-07	Up	4.05626e-07	MYOM3	NA	NA	NA	K12567//titin [EC:2.7.11.1]	XP_001501342.1//PREDICTED: myomesin-3 [Equus caballus];XP_006197131.1//PREDICTED: myomesin-3 [Vicugna pacos] >XP_015095288.1 PREDICTED: myomesin-3 [Vicugna pacos];XP_007121189.1//PREDICTED: myomesin-3 [Physeter catodon];XP_020730189.1//myomesin-3 isoform X2 [Odocoileus virginianus texanus];XP_004266793.1//PREDICTED: myomesin-3 [Orcinus orca]
102286900	625	144	71	-1.02622	6.21318e-07	Down	4.24295e-07	LOC102286900	GO:0005758//mitochondrial intermembrane space;GO:0005739//mitochondrion;GO:0030061//mitochondrial crista	NA	NA	K02267//cytochrome c oxidase subunit 6b	AAI09912.1//Cytochrome c oxidase subunit VIb testes-specific isoform [Bos taurus];XP_004715702.1//PREDICTED: cytochrome c oxidase subunit 6B2 [Echinops telfairi];XP_012019024.1//PREDICTED: cytochrome c oxidase subunit 6B2 isoform X2 [Ovis aries musimon];XP_017918565.1//PREDICTED: cytochrome c oxidase subunit 6B2 [Capra hircus];NP_001012702.1//cytochrome c oxidase subunit 6B2 [Bos taurus] >XP_0052…
102288029	2001	74	25	-1.57163	6.39488e-07	Down	4.37415e-07	PNLIPRP3	NA	NA	NA	K14076//pancreatic lipase-related protein 3 [EC:3.1.1.3]	XP_010818372.1//PREDICTED: pancreatic lipase-related protein 3 [Bos taurus] >XP_010799012.2 PREDICTED: pancreatic lipase-related protein 3 [Bos taurus];XP_010857889.1//PREDICTED: pancreatic lipase-related protein 3 [Bison bison bison];DAA14756.1//TPA: pancreatic lipase-related protein 1-like [Bos taurus];ELR49909.1//Pancreatic lipase-related protein 3, partial [Bos mutus];XP_005904644.1//PREDICTE…
102280397	2556	4	33	3.03836	6.53219e-07	Up	4.47169e-07	CRNN	NA	NA	NA	K10384//filaggrin;K18626//trichohyalin;K17274//calpactin-1 light chain;K21127//protein S100-A8	XP_006177314.1//PREDICTED: cornulin isoform X1 [Camelus ferus];XP_006047764.1//PREDICTED: cornulin isoform X1 [Bubalus bubalis];XP_005895042.1//PREDICTED: cornulin [Bos mutus];ELR56984.1//Cornulin [Bos mutus];XP_012036868.1//PREDICTED: cornulin isoform X1 [Ovis aries] >XP_014947737.1 PREDICTED: cornulin isoform X1 [Ovis aries] >XP_014947738.1 PREDICTED: cornulin isoform X1 [Ovis aries];XP_0120368…
102264960	837	4	33	3.03836	6.53219e-07	Up	4.47169e-07	CSN3	GO:0005615//extracellular space;GO:0005794//Golgi apparatus;GO:0005576//extracellular region;GO:0005796//Golgi lumen	GO:0042802//identical protein binding;GO:0035375//zymogen binding	GO:1903494//response to dehydroepiandrosterone;GO:0007595//lactation;GO:0032355//response to estradiol;GO:1903496//response to 11-deoxycorticosterone;GO:0051260//protein homooligomerization;GO:0032570//response to progesterone;GO:0050821//protein stabilization	K17282//kappa-casein	XP_005897104.1//PREDICTED: kappa-casein isoform X1 [Bos mutus] >ELR55439.1 Kappa-casein [Bos mutus];NP_776719.1//kappa-casein precursor [Bos taurus] >P02668.1 RecName: Full=Kappa-casein; Contains: RecName: Full=Casoxin-C; Contains: RecName: Full=Casoxin-6; Contains: RecName: Full=Casoxin-A; Contains: RecName: Full=Casoxin-B; Contains: RecName: Full=Casoplatelin; Flags: Precursor >CAA33034.1 kappa…
novel_G000213	838	87	33	-1.40459	6.81107e-07	Down	4.67301e-07	NA	GO:0070062//extracellular exosome;GO:0005884//actin filament;GO:0005925//focal adhesion;GO:0043234;GO:0015629//actin cytoskeleton;GO:0032587//ruffle membrane;GO:0005737//cytoplasm	GO:0051015//actin filament binding;GO:0005509//calcium ion binding	NA	K18617//allograft inflammatory factor 1	XP_005660585.2//PREDICTED: allograft inflammatory factor 1-like isoform X1 [Sus scrofa]
novel_G000706	426	32.74	4	-3.03902	6.82434e-07	Down	4.68401e-07	NA	GO:0016021//integral component of membrane	GO:0005044//scavenger receptor activity	NA	K06545//CD163 antigen;K13912//deleted in malignant brain tumors 1 protein	XP_010847682.1//PREDICTED: LOW QUALITY PROTEIN: antigen WC1.1-like [Bison bison bison]
novel_G000799	261	98	40	-1.29882	6.88157e-07	Down	4.72616e-07	NA	GO:0016021//integral component of membrane;GO:0005886//plasma membrane	GO:0016174//NAD(P)H oxidase activity;GO:0020037//heme binding;GO:0004601//peroxidase activity;GO:0005509//calcium ion binding	GO:0006979//response to oxidative stress;GO:0042335//cuticle development;GO:0051591//response to cAMP;GO:0019221//cytokine-mediated signaling pathway;GO:0050665//hydrogen peroxide biosynthetic process	K13411//dual oxidase [EC:1.6.3.1 1.11.1.-]	NP_001192603.1//dual oxidase 1 precursor [Bos taurus]
102284453	5394	70	143	1.02455	7.38757e-07	Up	5.09009e-07	PAPPA2	GO:0070062//extracellular exosome	GO:0008237//metallopeptidase activity;GO:0008270//zinc ion binding	GO:0060349//bone morphogenesis	K08647//pappalysin-2 [EC:3.4.24.-]	XP_010848410.1//PREDICTED: pappalysin-2 [Bison bison bison];XP_004013872.1//PREDICTED: pappalysin-2 isoform X1 [Ovis aries] >XP_012042985.1 PREDICTED: pappalysin-2 isoform X1 [Ovis aries];XP_005690968.2//PREDICTED: pappalysin-2 [Capra hircus];XP_010811788.1//PREDICTED: pappalysin-2 [Bos taurus] >XP_015322404.1 PREDICTED: pappalysin-2 [Bos taurus] >DAA21175.1 TPA: pappalysin 2 [Bos taurus];XP_0059…
102283058	1181	67	138	1.0364	9.06952e-07	Up	6.32205e-07	SORCS2	NA	NA	NA	K10955//intestinal mucin-2	XP_014337111.1//PREDICTED: VPS10 domain-containing receptor SorCS2 [Bos mutus];XP_006042560.1//PREDICTED: LOW QUALITY PROTEIN: VPS10 domain-containing receptor SorCS2 [Bubalus bubalis];XP_007109323.1//PREDICTED: VPS10 domain-containing receptor SorCS2 [Physeter catodon];XP_017905263.1//PREDICTED: VPS10 domain-containing receptor SorCS2 [Capra hircus];XP_011982280.1//PREDICTED: VPS10 domain-contai…
102282698	4933	22.87	0	-5.52142	9.27873e-07	Down	6.47561e-07	LOC102282698	NA	NA	NA	K06243//laminin, beta 2	XP_013828954.1//PREDICTED: laminin subunit beta-2 [Capra hircus];XP_014338283.1//PREDICTED: laminin subunit beta-2 [Bos mutus];XP_016058351.1//PREDICTED: laminin subunit beta-2-like [Miniopterus natalensis];XP_005969400.1//PREDICTED: laminin subunit beta-2-like [Pantholops hodgsonii];DAA17054.1//TPA: laminin subunit beta-2-like [Bos taurus]
102287625	912	66	21	-1.65811	1.01272e-06	Down	7.0973e-07	LOC102287625	NA	NA	NA	K05408//C-C motif chemokine 3	DAA19107.1//TPA: C-C motif chemokine 3 precursor [Bos taurus];XP_019838201.1//PREDICTED: C-C motif chemokine 3 [Bos indicus];ELR53543.1//C-C motif chemokine 3 [Bos mutus];XP_005899726.2//PREDICTED: C-C motif chemokine 3 [Bos mutus];XP_010859822.1//PREDICTED: C-C motif chemokine 3 [Bison bison bison]
102273714	1060	87	34	-1.36152	1.21631e-06	Down	8.59503e-07	IL17A	GO:0005615//extracellular space;GO:0009897//external side of plasma membrane;GO:0005576//extracellular region	GO:0005125//cytokine activity	GO:0050832//defense response to fungus;GO:0072537//fibroblast activation;GO:0032747//positive regulation of interleukin-23 production;GO:0045672//positive regulation of osteoclast differentiation;GO:0006954//inflammatory response;GO:0071347//cellular response to interleukin-1;GO:0045944//positive regulation of transcription by RNA polymerase II;GO:1900017//positive regulation of cytokine producti…	K05489//interleukin 17A	NP_001272654.1//interleukin-17A precursor [Capra hircus] >ADB25062.1 interleukin-17A [Capra hircus];XP_004018936.1//PREDICTED: interleukin-17A [Ovis aries] >XP_012007165.1 PREDICTED: interleukin-17A [Ovis aries musimon];XP_006056819.1//PREDICTED: interleukin-17A [Bubalus bubalis];NP_001008412.1//interleukin-17A precursor [Bos taurus] >XP_019841031.1 PREDICTED: interleukin-17A [Bos indicus] >Q687Y…
102268779	15489	58	124	1.09018	1.22052e-06	Up	8.62648e-07	PCLO	NA	NA	NA	K16882//protein piccolo	XP_010802451.1//PREDICTED: protein piccolo isoform X1 [Bos taurus] >XP_015318487.1 PREDICTED: protein piccolo isoform X2 [Bos taurus];XP_010846497.1//PREDICTED: protein piccolo [Bison bison bison];XP_005890306.1//PREDICTED: LOW QUALITY PROTEIN: protein piccolo [Bos mutus];XP_017902774.1//PREDICTED: protein piccolo [Capra hircus];XP_019814151.1//PREDICTED: LOW QUALITY PROTEIN: protein piccolo [Bos…
102272267	4280	7.99	41	2.35332	1.30526e-06	Up	9.24353e-07	LOC102272267	NA	NA	NA	K17751//myosin heavy chain 6/7	ELW69260.1//Myosin-6 [Tupaia chinensis];XP_004698963.1//PREDICTED: myosin-6 [Echinops telfairi];XP_007072733.1//PREDICTED: LOW QUALITY PROTEIN: myosin, heavy chain 7, cardiac muscle, beta [Chelonia mydas];XP_015427963.1//PREDICTED: LOW QUALITY PROTEIN: myosin-6 [Myotis davidii];XP_017670380.1//PREDICTED: myosin-6-like [Lepidothrix coronata]
102266374	1210	34	5	-2.77157	1.3177e-06	Down	9.33715e-07	TREML2	GO:0016021//integral component of membrane	NA	NA	K14364//trem-like transcript 2 protein	XP_593583.2//PREDICTED: trem-like transcript 2 protein isoform X5 [Bos taurus] >XP_002697278.1 PREDICTED: trem-like transcript 2 protein isoform X5 [Bos taurus] >DAA16577.1 TPA: triggering receptor expressed on myeloid cells-like 2-like [Bos taurus];XP_014333919.1//PREDICTED: trem-like transcript 2 protein [Bos mutus];XP_010861499.1//PREDICTED: trem-like transcript 2 protein isoform X3 [Bison bis…
102269052	3080	3	29	3.26698	1.4149e-06	Up	1.00672e-06	SEMA3E	GO:0005615//extracellular space	GO:0030215//semaphorin receptor binding	GO:0016525//negative regulation of angiogenesis;GO:0008360//regulation of cell shape;GO:2000249//regulation of actin cytoskeleton reorganization;GO:0001953//negative regulation of cell-matrix adhesion;GO:0001569//branching involved in blood vessel morphogenesis;GO:0050808//synapse organization;GO:0071526//semaphorin-plexin signaling pathway;GO:0002040//sprouting angiogenesis	K06840//semaphorin 3	XP_003582119.2//PREDICTED: semaphorin-3E [Bos taurus] >XP_003586003.2 PREDICTED: semaphorin-3E [Bos taurus] >XP_010846442.1 PREDICTED: semaphorin-3E [Bison bison bison] >XP_019814150.1 PREDICTED: semaphorin-3E [Bos indicus];XP_006049490.1//PREDICTED: semaphorin-3E-like [Bubalus bubalis];ELR60349.1//Semaphorin-3E, partial [Bos mutus];XP_004007854.2//PREDICTED: semaphorin-3E [Ovis aries] >XP_011978…
102266872	3607	112	51	-1.14097	1.62775e-06	Down	1.16427e-06	CP	NA	NA	NA	K13624//ceruloplasmin [EC:1.16.3.1]	DAA33184.1//TPA: ceruloplasmin (ferroxidase) [Bos taurus];NP_001243485.1//ceruloplasmin precursor [Bos taurus];XP_019816615.1//PREDICTED: ceruloplasmin isoform X2 [Bos indicus];XP_019816606.1//PREDICTED: ceruloplasmin isoform X1 [Bos indicus];ELR51543.1//Ceruloplasmin, partial [Bos mutus]
102272650	3222	25	72	1.52003	1.69995e-06	Up	1.21804e-06	LOC102272650	NA	NA	NA	NA	XP_011994298.1//PREDICTED: uncharacterized protein C8orf46 homolog [Ovis aries musimon];ELR58379.1//hypothetical protein M91_16539, partial [Bos mutus];XP_005977657.1//PREDICTED: uncharacterized protein C8orf46 homolog [Pantholops hodgsonii];XP_006044640.1//PREDICTED: uncharacterized protein C8orf46 homolog isoform X1 [Bubalus bubalis] >XP_006044641.1 PREDICTED: uncharacterized protein C8orf46 ho…
102287859	770	0	21.73	5.43558	1.83483e-06	Up	1.31901e-06	LOC102287859	GO:0005913//cell-cell adherens junction	NA	GO:0051301//cell division	NA	NP_001030526.1//cell division cycle-associated protein 3 [Bos taurus] >XP_019815822.1 PREDICTED: cell division cycle-associated protein 3 [Bos indicus] >AAI02248.1 Cell division cycle associated 3 [Bos taurus] >DAA29244.1 TPA: cell division cycle associated 3 [Bos taurus];XP_006065905.1//PREDICTED: cell division cycle-associated protein 3 isoform X1 [Bubalus bubalis] >XP_006065906.1 PREDICTED: ce…
102271583	1932	7	38	2.43454	1.99919e-06	Up	1.44356e-06	ATP6V0D2	NA	NA	NA	K02146//V-type H+-transporting ATPase subunit d	XP_010950272.1//PREDICTED: V-type proton ATPase subunit d 2 isoform X1 [Camelus bactrianus];XP_010977659.1//PREDICTED: V-type proton ATPase subunit d 2 isoform X1 [Camelus dromedarius] >XP_010977660.1 PREDICTED: V-type proton ATPase subunit d 2 isoform X1 [Camelus dromedarius];XP_019581823.1//PREDICTED: V-type proton ATPase subunit d 2 [Rhinolophus sinicus];XP_006194008.1//PREDICTED: V-type proto…
102273655	1323	71	25	-1.51193	2.08701e-06	Down	1.50957e-06	SH2D5	NA	NA	NA	K19719//collagen, type II, alpha;K19720//collagen, type III, alpha	XP_017910574.1//PREDICTED: SH2 domain-containing protein 5 isoform X2 [Capra hircus];NP_001178184.1//SH2 domain-containing protein 5 [Bos taurus] >XP_010800924.1 PREDICTED: SH2 domain-containing protein 5 isoform X1 [Bos taurus] >DAA32194.1 TPA: SH2 domain containing 5 [Bos taurus];XP_005905271.1//PREDICTED: SH2 domain-containing protein 5 [Bos mutus];ELR49426.1//SH2 domain-containing protein 5, …
novel_G000588	855	29.02	78.04	1.42113	2.13602e-06	Up	1.54711e-06	NA	NA	NA	NA	NA	XP_015324973.1//PREDICTED: endogenous retrovirus group K member 18 Env polyprotein-like [Bos taurus]
102277360	1190	110.22	50.44	-1.13378	2.20395e-06	Down	1.59906e-06	LOC102277360	NA	NA	NA	K20899//guanylate-binding protein 1/3/4/7	XP_017901195.1//PREDICTED: guanylate-binding protein 7 isoform X2 [Capra hircus];XP_020745866.1//guanylate-binding protein 7-like [Odocoileus virginianus texanus];XP_007176441.1//PREDICTED: guanylate-binding protein 4 [Balaenoptera acutorostrata scammoni];XP_004263315.1//PREDICTED: guanylate-binding protein 4 [Orcinus orca];XP_017901194.1//PREDICTED: guanylate-binding protein 4 isoform X1 [Capra …
102264451	2992	56	119	1.08143	2.30489e-06	Up	1.67645e-06	WASF1	GO:0031209//SCAR complex;GO:0005856//cytoskeleton;GO:0005925//focal adhesion;GO:0005741//mitochondrial outer membrane;GO:0030027//lamellipodium;GO:0043234//null;GO:0015629//actin cytoskeleton;GO:0045202//synapse	GO:0003779//actin binding;GO:0051018//protein kinase A binding;GO:0048365//Rac GTPase binding;GO:0032403//null	GO:0097484//dendrite extension;GO:0030036//actin cytoskeleton organization;GO:0016601//Rac protein signal transduction;GO:0051388//positive regulation of neurotrophin TRK receptor signaling pathway;GO:0006928//movement of cell or subcellular component;GO:0006898//receptor-mediated endocytosis;GO:1990416//cellular response to brain-derived neurotrophic factor stimulus;GO:2000601//positive regulati…	K05753//WAS protein family, member 1	XP_006881219.1//PREDICTED: wiskott-Aldrich syndrome protein family member 1-like [Elephantulus edwardii];NP_003922.1//wiskott-Aldrich syndrome protein family member 1 [Homo sapiens] >NP_001020105.1 wiskott-Aldrich syndrome protein family member 1 [Homo sapiens] >NP_001020106.1 wiskott-Aldrich syndrome protein family member 1 [Homo sapiens] >NP_001020107.1 wiskott-Aldrich syndrome protein family m…
102277341	3068	12	48	1.99396	2.31725e-06	Up	1.68642e-06	SYCP2L	NA	NA	NA	K19529//synaptonemal complex protein 2	XP_007466478.1//PREDICTED: synaptonemal complex protein 2-like [Lipotes vexillifer];XP_014336846.1//PREDICTED: synaptonemal complex protein 2-like [Bos mutus];XP_005981219.1//PREDICTED: synaptonemal complex protein 2-like [Pantholops hodgsonii];DAA16073.1//TPA: synaptonemal complex protein 2-like [Bos taurus]
102286147	1831	52	113	1.1137	2.41429e-06	Up	1.76039e-06	ZNF214	NA	NA	NA	K09228//KRAB domain-containing zinc finger protein	XP_014650542.1//PREDICTED: zinc finger protein 227 [Ceratotherium simum simum];XP_014438426.1//PREDICTED: zinc finger protein 227 isoform X2 [Tupaia chinensis];XP_006732027.1//PREDICTED: zinc finger protein 227 [Leptonychotes weddellii];EFB22841.1//hypothetical protein PANDA_020002 [Ailuropoda melanoleuca];XP_003355995.2//PREDICTED: zinc finger protein 227 isoform X2 [Sus scrofa] >XP_013844112.1 …
102270979	2212	17	57	1.73939	2.68591e-06	Up	1.96964e-06	TRAM1L1	GO:0016021//integral component of membrane	NA	GO:0015031//protein transport	K14010//translocating chain-associated membrane protein 1	XP_005963132.1//PREDICTED: translocating chain-associated membrane protein 1-like 1-like [Pantholops hodgsonii];XP_005900733.1//PREDICTED: translocating chain-associated membrane protein 1-like 1 [Bos mutus] >XP_019817834.1 PREDICTED: translocating chain-associated membrane protein 1-like 1 [Bos indicus] >DAA28919.1 TPA: translocation associated membrane protein 1-like [Bos taurus] >ELR52845.1 hy…
102278943	1412	21	64	1.60165	2.73063e-06	Up	2.00319e-06	LOC102278943	GO:0031234//extrinsic component of cytoplasmic side of plasma membrane;GO:0005737//cytoplasm;GO:0008076//voltage-gated potassium channel complex	GO:0015459//potassium channel regulator activity;GO:0005509//calcium ion binding	GO:1901379//regulation of potassium ion transmembrane transport	K19932//neuronal calcium sensor 1;K16575//centractin	XP_014337535.1//PREDICTED: Kv channel-interacting protein 1 isoform X2 [Bos mutus];XP_007125619.1//PREDICTED: Kv channel-interacting protein 1 isoform X1 [Physeter catodon];XP_006075590.1//PREDICTED: Kv channel-interacting protein 1 isoform X1 [Bubalus bubalis];XP_004392071.1//PREDICTED: Kv channel-interacting protein 1 isoform X1 [Odobenus rosmarus divergens] >XP_007125622.1 PREDICTED: Kv channe…
102273976	5911	64.01	129.88	1.01477	2.78121e-06	Up	2.04146e-06	MYH7	GO:0032982//myosin filament;GO:0030016//myofibril;GO:0030017//sarcomere	GO:0051015//actin filament binding;GO:0005524//ATP binding;GO:0003774//motor activity;GO:0005516//calmodulin binding	NA	K17751//myosin heavy chain 6/7	XP_019284943.1//PREDICTED: myosin-7 isoform X3 [Panthera pardus] >XP_019284944.1 PREDICTED: myosin-7 isoform X3 [Panthera pardus];XP_007449624.1//PREDICTED: myosin-7 [Lipotes vexillifer];XP_020765607.1//myosin-7 isoform X3 [Odocoileus virginianus texanus] >XP_020765614.1 myosin-7 isoform X4 [Odocoileus virginianus texanus];XP_005909865.1//PREDICTED: myosin-7 [Bos mutus];XP_005343045.1//PREDICTED:…
102266495	1968	2	25	3.63782	2.88636e-06	Up	2.12385e-06	CCDC81	GO:0005813//centrosome	GO:0003677//DNA binding	NA	K14165//atypical dual specificity phosphatase [EC:3.1.3.16 3.1.3.48];K04257//olfactory receptor	XP_010819125.1//PREDICTED: coiled-coil domain-containing protein 81 [Bos taurus] >XP_010824513.2 PREDICTED: coiled-coil domain-containing protein 81 [Bos taurus];XP_010851553.1//PREDICTED: coiled-coil domain-containing protein 81 [Bison bison bison];XP_019810918.1//PREDICTED: coiled-coil domain-containing protein 81 [Bos indicus];XP_005903539.1//PREDICTED: coiled-coil domain-containing protein 81…
102278606	2330	60	124	1.04127	2.9057e-06	Up	2.13848e-06	GJC2	GO:0005922//connexin complex;GO:0043209//myelin sheath;GO:0016021//integral component of membrane	GO:1903763//gap junction channel activity involved in cell communication by electrical coupling	GO:0007267//cell-cell signaling;GO:0007154//cell communication;GO:0009636//response to toxic substance	K07619//gap junction protein, alpha 12	NP_001039905.1//gap junction gamma-2 protein [Bos taurus] >Q29RK8.1 RecName: Full=Gap junction gamma-2 protein; AltName: Full=Gap junction alpha-12 protein >AAI14130.1 Gap junction protein, gamma 2, 47kDa [Bos taurus];XP_019819292.1//PREDICTED: gap junction gamma-2 protein [Bos indicus];XP_005208463.1//PREDICTED: gap junction gamma-2 protein isoform X1 [Bos taurus] >XP_005208464.1 PREDICTED: gap …
102282356	2479	27.96	75.31	1.42344	3.10371e-06	Up	2.28938e-06	LOC102282356	NA	NA	NA	K13213//matrin 3	XP_020764058.1//matrin-3 isoform X3 [Odocoileus virginianus texanus];XP_014333716.1//PREDICTED: LOW QUALITY PROTEIN: matrin-3-like [Bos mutus];XP_004008896.1//PREDICTED: matrin-3 isoform X3 [Ovis aries] >XP_005683065.1 PREDICTED: matrin-3 isoform X3 [Capra hircus] >XP_005971897.1 PREDICTED: matrin-3-like isoform X3 [Pantholops hodgsonii] >XP_012006086.1 PREDICTED: matrin-3 isoform X3 [Ovis aries …
102265329	3909	23	67	1.53649	3.21529e-06	Up	2.3775e-06	DPP10	GO:0016021//integral component of membrane	GO:0008236//serine-type peptidase activity	GO:1903078//positive regulation of protein localization to plasma membrane	K01278//dipeptidyl-peptidase 4 [EC:3.4.14.5]	XP_011995066.1//PREDICTED: inactive dipeptidyl peptidase 10 isoform X1 [Ovis aries];NP_001297100.1//inactive dipeptidyl peptidase 10 [Mustela putorius furo] >XP_012901712.1 PREDICTED: inactive dipeptidyl peptidase 10 isoform X2 [Mustela putorius furo] >ABC72083.1 dipeptidylpeptidase 10 [Mustela putorius furo];XP_019324866.1//PREDICTED: inactive dipeptidyl peptidase 10 isoform X2 [Panthera pardus]…
102271301	970	98	43	-1.19448	3.23592e-06	Down	2.39365e-06	LOC102271301	GO:0005576//extracellular region	GO:0008289//lipid binding	NA	NA	NP_777228.2//short palate, lung and nasal epithelium carcinoma-associated protein 2A precursor [Bos taurus] >XP_005887952.1 PREDICTED: short palate, lung and nasal epithelium carcinoma-associated protein 2A [Bos mutus] >XP_010853146.1 PREDICTED: short palate, lung and nasal epithelium carcinoma-associated protein 2A [Bison bison bison] >P79124.2 RecName: Full=Short palate, lung and nasal epitheli…
102269205	1645	8	39	2.27936	3.58007e-06	Up	2.66214e-06	PLPPR5	NA	NA	NA	K19581//lipid phosphate phosphatase-related protein type 1/2/5	XP_005906568.1//PREDICTED: lipid phosphate phosphatase-related protein type 5 isoform X2 [Bos mutus];XP_008505371.1//PREDICTED: lipid phosphate phosphatase-related protein type 5 isoform X1 [Equus przewalskii] >XP_014707007.1 PREDICTED: lipid phosphate phosphatase-related protein type 5 isoform X1 [Equus asinus];XP_005906567.1//PREDICTED: lipid phosphate phosphatase-related protein type 5 isoform…
102271760	2893	62	126	1.01705	3.731e-06	Up	2.78008e-06	CLCA1	NA	NA	NA	K05027//calcium-activated chloride channel regulator 1	XP_010801674.1//PREDICTED: calcium-activated chloride channel regulator 1 isoform X1 [Bos taurus];XP_019812720.1//PREDICTED: calcium-activated chloride channel regulator 1 [Bos indicus];XP_005678208.2//PREDICTED: calcium-activated chloride channel regulator 1 [Capra hircus];XP_010858635.1//PREDICTED: calcium-activated chloride channel regulator 1-like [Bison bison bison];XP_020732902.1//calcium-a…
novel_G000276	5455	20.31	0	-5.35016	3.82809e-06	Down	2.85348e-06	NA	NA	NA	NA	K20029//palmitoyltransferase ZDHHC3/7/25 [EC:2.3.1.225]	XP_010860724.1//PREDICTED: palmitoyltransferase ZDHHC3 isoform X2 [Bison bison bison]
102283145	3867	56	117	1.05697	4.20981e-06	Up	3.14855e-06	ASTN1	NA	NA	NA	NA	XP_010848411.1//PREDICTED: astrotactin-1 [Bison bison bison];XP_006047072.1//PREDICTED: astrotactin-1 [Bubalus bubalis];XP_017916121.1//PREDICTED: astrotactin-1 isoform X1 [Capra hircus];XP_017916122.1//PREDICTED: astrotactin-1 isoform X2 [Capra hircus];XP_005905585.1//PREDICTED: astrotactin-1 isoform X2 [Bos mutus];XP_012020271.1//PREDICTED: astrotactin-1 isoform X5 [Ovis aries musimon];XP_00590…
102275040	1232	34	84	1.29882	4.35433e-06	Up	3.26027e-06	LOC102275040	GO:0043231//intracellular membrane-bounded organelle;GO:0005815//microtubule organizing center	NA	GO:0060997//dendritic spine morphogenesis;GO:0010977//negative regulation of neuron projection development;GO:0021687//cerebellar molecular layer morphogenesis;GO:0048714//positive regulation of oligodendrocyte differentiation;GO:0010569//regulation of double-strand break repair via homologous recombination;GO:0000723//telomere maintenance	K16737//protein ZNF365	XP_006045571.1//PREDICTED: protein ZNF365 [Bubalus bubalis];XP_017898115.1//PREDICTED: protein ZNF365 [Capra hircus];XP_005197298.1//PREDICTED: protein ZNF365 [Bos taurus] >XP_005226375.1 PREDICTED: protein ZNF365 [Bos taurus] >XP_019809756.1 PREDICTED: protein ZNF365 [Bos indicus] >XP_019809757.1 PREDICTED: protein ZNF365 [Bos indicus] >DAA14310.1 TPA: KIAA0844 protein-like [Bos taurus];XP_01085…
102276660	3743	16	54	1.74885	4.48452e-06	Up	3.36459e-06	BEST1	GO:0016323//basolateral plasma membrane;GO:0034707//chloride channel complex;GO:0005886//plasma membrane	GO:0042802//identical protein binding;GO:0005254//chloride channel activity	GO:0030321//transepithelial chloride transport;GO:0051924//regulation of calcium ion transport;GO:0050908//detection of light stimulus involved in visual perception;GO:0007601//visual perception	K13878//bestrophin-1	XP_014958626.1//PREDICTED: bestrophin-1 isoform X1 [Ovis aries] >XP_014958627.1 PREDICTED: bestrophin-1 isoform X1 [Ovis aries];XP_010852332.1//PREDICTED: bestrophin-1 isoform X2 [Bison bison bison] >XP_014335448.1 PREDICTED: bestrophin-1 isoform X2 [Bos mutus] >XP_015316720.1 PREDICTED: bestrophin-1 isoform X1 [Bos taurus];NP_001073714.1//bestrophin-1 [Bos taurus] >XP_005901350.1 PREDICTED: best…
102276865	939	40	93	1.21119	4.71642e-06	Up	3.54907e-06	LOC102276865	NA	NA	NA	K08396//Mas-related G protein-coupled receptor member X	XP_019810018.1//PREDICTED: mas-related G-protein coupled receptor member B5-like [Bos indicus];DAA13508.1//TPA: MAS proto-oncogene-like [Bos taurus] >CDG86268.1 TPA: Mas-related G protein-coupled receptor H [Bos taurus];XP_010836115.1//PREDICTED: mas-related G-protein coupled receptor member B5-like [Bison bison bison];ELR49548.1//Mas-related G-protein coupled receptor member B2, partial [Bos mut…
novel_G000347	6065	31.57	79.9	1.3336	4.80213e-06	Up	3.6169e-06	NA	NA	NA	NA	K19832//nitric oxide-associated protein 1	XP_012008997.1//PREDICTED: LOW QUALITY PROTEIN: nitric oxide-associated protein 1-like isoform X2 [Ovis aries musimon]
102276201	1602	19	59	1.62868	5.10827e-06	Up	3.85599e-06	FMO2	GO:0016020//membrane	GO:0050661//NADP binding;GO:0004499//N,N-dimethylaniline monooxygenase activity;GO:0050660//flavin adenine dinucleotide binding;GO:0004497//monooxygenase activity	GO:0072592//oxygen metabolic process;GO:0009404//toxin metabolic process;GO:0006805//xenobiotic metabolic process;GO:0006082//organic acid metabolic process;GO:0055114//oxidation-reduction process;GO:0017144//drug metabolic process;GO:0070995//NADPH oxidation	K00485//dimethylaniline monooxygenase (N-oxide forming) [EC:1.14.13.8]	XP_003130152.1//PREDICTED: dimethylaniline monooxygenase [N-oxide-forming] 2 isoform X1 [Sus scrofa];XP_006192127.1//PREDICTED: dimethylaniline monooxygenase [N-oxide-forming] 2 [Camelus ferus];XP_007165362.1//PREDICTED: dimethylaniline monooxygenase [N-oxide-forming] 2 [Balaenoptera acutorostrata scammoni];XP_007935888.1//PREDICTED: dimethylaniline monooxygenase [N-oxide-forming] 2 [Orycteropus …
102272869	10877	14	50	1.83046	5.20946e-06	Up	3.93599e-06	ZFHX4	NA	NA	NA	K09380//zinc finger homeobox protein 4	XP_019829318.1//PREDICTED: zinc finger homeobox protein 4 isoform X1 [Bos indicus] >XP_019829319.1 PREDICTED: zinc finger homeobox protein 4 isoform X1 [Bos indicus];XP_005215579.1//PREDICTED: zinc finger homeobox protein 4 isoform X1 [Bos taurus];XP_005899148.1//PREDICTED: LOW QUALITY PROTEIN: zinc finger homeobox protein 4 [Bos mutus];XP_019829320.1//PREDICTED: zinc finger homeobox protein 4 is…
102280537	4769	12	46	1.93256	5.79369e-06	Up	4.40638e-06	NOS1	NA	NA	NA	K13240//nitric-oxide synthase, brain [EC:1.14.13.39]	XP_010826846.1//PREDICTED: nitric oxide synthase, brain isoform X2 [Bison bison bison];XP_014710200.1//PREDICTED: nitric oxide synthase, brain isoform X2 [Equus asinus];XP_005888367.1//PREDICTED: nitric oxide synthase, brain [Bos mutus];XP_011965482.1//PREDICTED: nitric oxide synthase, brain isoform X2 [Ovis aries musimon];XP_005970880.1//PREDICTED: nitric oxide synthase, brain [Pantholops hodgso…
102266991	1080	51	15	-1.77157	6.47994e-06	Down	4.95891e-06	DLX3	GO:0005634//nucleus	GO:0003682//chromatin binding;GO:0043565//sequence-specific DNA binding;GO:0001077//transcriptional activator activity, RNA polymerase II proximal promoter sequence-specific DNA binding	GO:0001890//placenta development;GO:0001568//blood vessel development;GO:0042475//odontogenesis of dentin-containing tooth;GO:0071895//odontoblast differentiation	K09315//homeobox protein DLX3	XP_010841078.1//PREDICTED: homeobox protein DLX-3 [Bison bison bison];ELR60292.1//Homeobox protein DLX-3 [Bos mutus];XP_005964716.1//PREDICTED: homeobox protein DLX-3 [Pantholops hodgsonii];XP_019596136.1//PREDICTED: homeobox protein DLX-3 [Rhinolophus sinicus];NP_001075091.1//homeobox protein DLX-3 [Bos taurus] >XP_005890394.1 PREDICTED: homeobox protein DLX-3 [Bos mutus] >XP_006062040.1 PREDICT…
102266888	1076	0	19.41	5.27269	6.63473e-06	Up	5.0829e-06	LOC102266888	NA	GO:0004639//phosphoribosylaminoimidazolesuccinocarboxamide synthase activity	GO:0006189//'de novo' IMP biosynthetic process	K01587//phosphoribosylaminoimidazole carboxylase / phosphoribosylaminoimidazole-succinocarboxamide synthase [EC:4.1.1.21 6.3.2.6]	XP_014334701.1//PREDICTED: LOW QUALITY PROTEIN: multifunctional protein ADE2 [Bos mutus];NP_991382.2//multifunctional protein ADE2 [Bos taurus] >XP_005208004.1 PREDICTED: multifunctional protein ADE2 isoform X5 [Bos taurus] >XP_005208005.1 PREDICTED: multifunctional protein ADE2 isoform X5 [Bos taurus] >XP_010857957.1 PREDICTED: multifunctional protein ADE2 [Bison bison bison] >XP_010857958.1 PRE…
102280340	3234	31	78	1.32517	6.83372e-06	Up	5.24958e-06	PCDH10	GO:0005887//integral component of plasma membrane	GO:0005509//calcium ion binding	GO:0007399//nervous system development;GO:0007155//cell adhesion;GO:0007156//homophilic cell adhesion via plasma membrane adhesion molecules;GO:0007267//cell-cell signaling	K16499//protocadherin delta 2	NP_001178080.1//protocadherin-10 precursor [Bos taurus] >DAA20867.1 TPA: protocadherin 10-like [Bos taurus];XP_006049895.1//PREDICTED: protocadherin-10-like isoform X2 [Bubalus bubalis];XP_007172424.1//PREDICTED: protocadherin-10-like [Balaenoptera acutorostrata scammoni];XP_010812045.1//PREDICTED: protocadherin-10 isoform X1 [Bos taurus];XP_005906892.1//PREDICTED: protocadherin-10 [Bos mutus]
102280869	2419	41	93	1.17557	7.70993e-06	Up	5.96338e-06	TNFRSF11B	NA	NA	NA	K05148//tumor necrosis factor receptor superfamily member 11B	XP_007188875.1//PREDICTED: tumor necrosis factor receptor superfamily member 11B [Balaenoptera acutorostrata scammoni];XP_020744713.1//tumor necrosis factor receptor superfamily member 11B isoform X1 [Odocoileus virginianus texanus];XP_005689190.2//PREDICTED: tumor necrosis factor receptor superfamily member 11B [Capra hircus];XP_006041116.1//PREDICTED: tumor necrosis factor receptor superfamily …
102283636	1770	25	68	1.43757	7.83123e-06	Up	6.05938e-06	DMRTA1	NA	NA	NA	K19491//doublesex- and mab-3-related transcription factor 4/5	XP_006067119.1//PREDICTED: doublesex- and mab-3-related transcription factor A1 [Bubalus bubalis];XP_019821212.1//PREDICTED: doublesex- and mab-3-related transcription factor A1 [Bos indicus];XP_012015586.1//PREDICTED: doublesex- and mab-3-related transcription factor A1 [Ovis aries musimon];XP_010851648.1//PREDICTED: doublesex- and mab-3-related transcription factor A1 [Bison bison bison]
102278792	3246	22	63	1.51181	7.94309e-06	Up	6.15034e-06	TMC5	NA	NA	NA	K06237//collagen, type IV, alpha	XP_005894486.2//PREDICTED: transmembrane channel-like protein 5 [Bos mutus];XP_010835711.1//PREDICTED: transmembrane channel-like protein 5 [Bison bison bison];XP_006073997.1//PREDICTED: transmembrane channel-like protein 5 isoform X6 [Bubalus bubalis];XP_019843911.1//PREDICTED: transmembrane channel-like protein 5 [Bos indicus] >XP_019843912.1 PREDICTED: transmembrane channel-like protein 5 [Bos…
106701365	381	0	19	5.24189	8.33866e-06	Up	6.46589e-06	LOC106701365	NA	NA	NA	K11252//histone H2B	XP_007177443.1//PREDICTED: histone H2B type 1-like [Balaenoptera acutorostrata scammoni] >XP_007471283.1 PREDICTED: histone H2B type 1-like [Lipotes vexillifer] >XP_012389799.1 PREDICTED: histone H2B type 1-like [Orcinus orca] >XP_019800704.1 PREDICTED: histone H2B type 1-like [Tursiops truncatus];XP_010843481.1//PREDICTED: histone H2B type 1-like [Bison bison bison];XP_004002477.1//PREDICTED: hi…
102266339	427	0	19	5.24189	8.33866e-06	Up	6.46589e-06	LOC102266339	GO:0070062//extracellular exosome;GO:0005615//extracellular space;GO:0001669//acrosomal vesicle	GO:0004867//serine-type endopeptidase inhibitor activity	GO:0060046//regulation of acrosome reaction;GO:0010751//negative regulation of nitric oxide mediated signal transduction;GO:0090281//negative regulation of calcium ion import;GO:2001256//regulation of store-operated calcium entry;GO:1900004//negative regulation of serine-type endopeptidase activity;GO:0050732//negative regulation of peptidyl-tyrosine phosphorylation	NA	XP_006069466.1//PREDICTED: pancreatic secretory trypsin inhibitor isoform X1 [Bubalus bubalis];XP_005979580.1//PREDICTED: pancreatic secretory trypsin inhibitor [Pantholops hodgsonii];XP_004008987.1//PREDICTED: serine protease inhibitor Kazal-type 1 [Ovis aries] >XP_011968666.1 PREDICTED: serine protease inhibitor Kazal-type 1 [Ovis aries musimon];XP_005683173.1//PREDICTED: serine protease inhibi…
102264663	2214	67.37	25.02	-1.43506	8.47755e-06	Down	6.58066e-06	LOC102264663	NA	NA	NA	K05673//ATP-binding cassette, subfamily C (CFTR/MRP), member 4	XP_014946722.1//PREDICTED: multidrug resistance-associated protein 4-like isoform X4 [Ovis aries musimon];XP_012040246.1//PREDICTED: multidrug resistance-associated protein 4-like isoform X1 [Ovis aries];XP_017911932.1//PREDICTED: LOW QUALITY PROTEIN: multidrug resistance-associated protein 4 [Capra hircus]
102271860	5036	89	39	-1.19637	8.70097e-06	Down	6.7698e-06	PTPRO	NA	NA	NA	K18035//receptor-type tyrosine-protein phosphatase O [EC:3.1.3.48]	XP_010857040.1//PREDICTED: receptor-type tyrosine-protein phosphatase O isoform X3 [Bison bison bison];XP_005907507.1//PREDICTED: receptor-type tyrosine-protein phosphatase O isoform X1 [Bos mutus];XP_005907509.1//PREDICTED: receptor-type tyrosine-protein phosphatase O isoform X2 [Bos mutus];XP_017903926.1//PREDICTED: receptor-type tyrosine-protein phosphatase O [Capra hircus];XP_010857037.1//PRE…
102286098	2892	44.91	12.1	-1.89807	9.06326e-06	Down	7.06777e-06	LOC102286098	NA	NA	NA	K05673//ATP-binding cassette, subfamily C (CFTR/MRP), member 4	XP_010797560.1//PREDICTED: multidrug resistance-associated protein 4-like isoform X1 [Bos taurus] >XP_010809230.1 PREDICTED: multidrug resistance-associated protein 4-like isoform X1 [Bos taurus];XP_005954606.1//PREDICTED: multidrug resistance-associated protein 4-like [Pantholops hodgsonii];XP_017911775.1//PREDICTED: LOW QUALITY PROTEIN: multidrug resistance-associated protein 4-like [Capra hirc…
102284859	3943	36.08	85	1.23023	9.24245e-06	Up	7.21935e-06	FBXL21	NA	NA	NA	K10287//F-box and leucine-rich repeat protein 21	XP_020731188.1//F-box/LRR-repeat protein 21 isoform X2 [Odocoileus virginianus texanus] >XP_020731189.1 F-box/LRR-repeat protein 21 isoform X2 [Odocoileus virginianus texanus];XP_005971942.1//PREDICTED: F-box/LRR-repeat protein 21 [Pantholops hodgsonii];XP_006078349.1//PREDICTED: LOW QUALITY PROTEIN: F-box/LRR-repeat protein 21 [Bubalus bubalis];XP_020731187.1//F-box/LRR-repeat protein 21 isoform…
106701217	692	23.94	2.41	-3.31836	9.43687e-06	Down	7.37777e-06	LOC106701217	NA	NA	NA	NA	NA
novel_G000266	1086	56.49	18.66	-1.60408	9.55128e-06	Down	7.47119e-06	NA	NA	NA	NA	K10784//T cell receptor alpha chain V region	ELR56602.1//T-cell receptor alpha chain C region, partial [Bos mutus]
102278638	3119	8	37	2.20342	9.56106e-06	Up	7.4815e-06	NPAS4	GO:0005634//nucleus	GO:0046983//protein dimerization activity	GO:0006355//regulation of transcription, DNA-templated;GO:0006351//transcription, DNA-templated	K13504//vesicle-associated membrane protein 2;K09100//single-minded;K09093//aryl hydrocarbon receptor	XP_005968888.1//PREDICTED: neuronal PAS domain-containing protein 4 [Pantholops hodgsonii];XP_010836059.1//PREDICTED: neuronal PAS domain-containing protein 4 [Bison bison bison];XP_005903582.1//PREDICTED: neuronal PAS domain-containing protein 4 [Bos mutus] >ELR50682.1 Neuronal PAS domain-containing protein 4 [Bos mutus];XP_010819475.1//PREDICTED: LOW QUALITY PROTEIN: neuronal PAS domain-contain…
102275475	2827	4	28	2.80132	1.01272e-05	Up	7.94697e-06	WDR63	NA	NA	NA	K17770//mitochondrial import receptor subunit TOM20;K11143//dynein intermediate chain 2, axonemal	XP_005968285.1//PREDICTED: WD repeat-containing protein 63 [Pantholops hodgsonii];XP_005888507.2//PREDICTED: WD repeat-containing protein 63 [Bos mutus];XP_005204443.1//PREDICTED: WD repeat-containing protein 63 isoform X1 [Bos taurus];XP_010858620.1//PREDICTED: WD repeat-containing protein 63 [Bison bison bison];XP_006047594.1//PREDICTED: WD repeat-containing protein 63 [Bubalus bubalis]
102273756	1911	76.02	30.82	-1.30855	1.0322e-05	Down	8.11522e-06	TAAR1	GO:0016021//integral component of membrane	GO:0001594//trace-amine receptor activity	GO:0006171//cAMP biosynthetic process	K05051//trace amine associated receptor	XP_007191169.1//PREDICTED: trace amine-associated receptor 1 [Balaenoptera acutorostrata scammoni];XP_005887812.1//PREDICTED: trace amine-associated receptor 1 [Bos mutus];XP_020740045.1//trace amine-associated receptor 1 [Odocoileus virginianus texanus];XP_007456595.1//PREDICTED: trace amine-associated receptor 1 [Lipotes vexillifer];XP_006059369.1//PREDICTED: trace amine-associated receptor 1 i…
102279004	2649	45	98	1.11682	1.03825e-05	Up	8.16898e-06	LOC102279004	NA	NA	NA	K16495//protocadherin gamma subfamily A	XP_014650606.1//PREDICTED: protocadherin gamma-A7 isoform X5 [Ceratotherium simum simum];XP_015979605.1//PREDICTED: protocadherin gamma-A7 isoform X4 [Rousettus aegyptiacus];XP_006891268.1//PREDICTED: uncharacterized protein LOC102857154 [Elephantulus edwardii];XP_007194267.1//PREDICTED: uncharacterized protein LOC103009771 [Balaenoptera acutorostrata scammoni]
102288138	1033	36	84	1.21635	1.23643e-05	Up	9.8262e-06	KCNMB4	GO:0016021//integral component of membrane;GO:0008076//voltage-gated potassium channel complex	GO:0015459//potassium channel regulator activity;GO:0015269//calcium-activated potassium channel activity	GO:0019228//neuronal action potential;GO:0007268//chemical synaptic transmission;GO:0071805//potassium ion transmembrane transport;GO:0005513//detection of calcium ion	K04941//potassium large conductance calcium-activated channel subfamily M beta member 4	XP_003798981.1//PREDICTED: calcium-activated potassium channel subunit beta-4 [Otolemur garnettii] >XP_004675954.1 PREDICTED: calcium-activated potassium channel subunit beta-4 [Condylura cristata] >XP_012875899.1 PREDICTED: calcium-activated potassium channel subunit beta-4 [Dipodomys ordii];XP_005969896.1//PREDICTED: calcium-activated potassium channel subunit beta-4 [Pantholops hodgsonii];XP_0…
102282421	535	42.52	93.66	1.13325	1.28322e-05	Up	1.02229e-05	LOC102282421	NA	NA	NA	K02437//glycine cleavage system H protein	XP_020729299.1//glycine cleavage system H protein, mitochondrial [Odocoileus virginianus texanus] >XP_020759370.1 glycine cleavage system H protein, mitochondrial [Odocoileus virginianus texanus];XP_005907945.1//PREDICTED: glycine cleavage system H protein, mitochondrial [Bos mutus];XP_005909595.1//PREDICTED: glycine cleavage system H protein, mitochondrial-like [Bos mutus];ELR47510.1//Glycine cl…
novel_G000351	776	58	20	-1.54209	1.29122e-05	Down	1.02903e-05	NA	NA	NA	NA	K09228//KRAB domain-containing zinc finger protein;K00025//malate dehydrogenase [EC:1.1.1.37];K05109//Eph receptor A8 [EC:2.7.10.1];K14401//cleavage and polyadenylation specificity factor subunit 1;K01495//GTP cyclohydrolase I [EC:3.5.4.16]	XP_010852892.1//PREDICTED: LOW QUALITY PROTEIN: endogenous retrovirus group K member 11 Pol protein-like [Bison bison bison]
102281016	1341	18.01	0	-5.17676	1.38168e-05	Down	1.10611e-05	AMH	NA	NA	NA	K04665//anti-mullerian hormone	DAA27726.1//TPA: muellerian-inhibiting factor precursor [Bos taurus];XP_005888453.1//PREDICTED: muellerian-inhibiting factor [Bos mutus];ELR61770.1//Muellerian-inhibiting factor [Bos mutus];XP_019820099.1//PREDICTED: LOW QUALITY PROTEIN: muellerian-inhibiting factor [Bos indicus];XP_005979395.1//PREDICTED: muellerian-inhibiting factor [Pantholops hodgsonii]
102286324	5203	66	25	-1.40658	1.38954e-05	Down	1.11362e-05	UNC13C	GO:0048786//presynaptic active zone;GO:0005622//intracellular;GO:0043195//terminal bouton;GO:0044305//calyx of Held	GO:0046872//metal ion binding;GO:0019992//diacylglycerol binding	GO:0016079//synaptic vesicle exocytosis;GO:0031914//negative regulation of synaptic plasticity;GO:0007268//chemical synaptic transmission;GO:0035556//intracellular signal transduction	K15293//protein unc-13 A/B/C	XP_010835066.1//PREDICTED: protein unc-13 homolog C [Bison bison bison];XP_012036911.1//PREDICTED: protein unc-13 homolog C isoform X2 [Ovis aries];NP_001193389.1//protein unc-13 homolog C [Bos taurus] >XP_005211822.1 PREDICTED: protein unc-13 homolog C isoform X1 [Bos taurus] >DAA25296.1 TPA: unc-13 homolog C-like [Bos taurus];XP_015328659.1//PREDICTED: protein unc-13 homolog C isoform X2 [Bos t…
102279508	1806	33	79	1.25335	1.41525e-05	Up	1.13594e-05	LOC102279508	NA	NA	NA	K07413//cytochrome P450 family 2 subfamily C [EC:1.14.14.1];K17720//cytochrome P450 family 2 subfamily C polypeptide 18 [EC:1.14.14.1]	XP_020770527.1//cytochrome P450 2C42-like [Odocoileus virginianus texanus];XP_020770235.1//cytochrome P450 2C18-like isoform X1 [Odocoileus virginianus texanus] >XP_020770236.1 cytochrome P450 2C18-like isoform X1 [Odocoileus virginianus texanus] >XP_020770237.1 cytochrome P450 2C18-like isoform X1 [Odocoileus virginianus texanus];XP_005698305.3//PREDICTED: cytochrome P450 2C9 isoform X1 [Capra h…
106700998	2646	37	85	1.1939	1.46252e-05	Up	1.1753e-05	CACNG4	NA	NA	NA	K04869//voltage-dependent calcium channel gamma-4	ELR53853.1//Voltage-dependent calcium channel gamma-4 subunit [Bos mutus];XP_876115.5//PREDICTED: LOW QUALITY PROTEIN: voltage-dependent calcium channel gamma-4 subunit isoform X2 [Bos taurus];XP_014953899.1//PREDICTED: LOW QUALITY PROTEIN: voltage-dependent calcium channel gamma-4 subunit isoform X1 [Ovis aries];XP_010854774.1//PREDICTED: voltage-dependent calcium channel gamma-4 subunit [Bison …
novel_G000650	395	62.04	22.67	-1.45845	1.49178e-05	Down	1.20005e-05	NA	NA	NA	NA	K06553//pre-B lymphocyte gene;K06554//immunoglobulin lambda-like polypeptide 1	ELR45999.1//hypothetical protein M91_02607, partial [Bos mutus]
102280184	779	64.06	24	-1.42243	1.57048e-05	Down	1.26794e-05	LOC102280184	NA	NA	NA	K06553//pre-B lymphocyte gene;K06554//immunoglobulin lambda-like polypeptide 1	XP_005909949.1//PREDICTED: immunoglobulin iota chain [Bos mutus];XP_014946963.1//PREDICTED: Ig lambda chain V-I region NIG-64 [Ovis aries musimon];ELW46975.1//Immunoglobulin omega chain [Tupaia chinensis];ELR45998.1//Ig lambda chain V-I region BL2, partial [Bos mutus];XP_006155833.1//PREDICTED: uncharacterized protein LOC102487300 [Tupaia chinensis]
102271700	2168	16	51	1.66639	1.57244e-05	Up	1.26974e-05	TSPEAR	NA	NA	NA	K18263//G-protein coupled receptor 98;K21125//mucin-5AC	XP_006060865.1//PREDICTED: thrombospondin-type laminin G domain and EAR repeat-containing protein [Bubalus bubalis];XP_005893852.1//PREDICTED: thrombospondin-type laminin G domain and EAR repeat-containing protein [Bos mutus];XP_019818892.1//PREDICTED: thrombospondin-type laminin G domain and EAR repeat-containing protein [Bos indicus];XP_010833301.1//PREDICTED: thrombospondin-type laminin G doma…
102271747	1336	2	22	3.45339	1.61364e-05	Up	1.30458e-05	MEIOB	NA	NA	NA	NA	XP_019843920.1//PREDICTED: meiosis-specific with OB domain-containing protein isoform X1 [Bos indicus];XP_011999781.1//PREDICTED: meiosis-specific with OB domain-containing protein isoform X3 [Ovis aries musimon];XP_006076915.1//PREDICTED: meiosis-specific with OB domain-containing protein [Bubalus bubalis];DAA15643.1//TPA: hypothetical protein BOS_22538 [Bos taurus];XP_005886919.1//PREDICTED: me…
102274965	1922	47	14	-1.75327	1.66362e-05	Down	1.3473e-05	MARCO	GO:0016020//membrane;GO:0016021//integral component of membrane;GO:0005581//collagen trimer	GO:0001664//G-protein coupled receptor binding;GO:0005044//scavenger receptor activity	GO:0043277//apoptotic cell clearance	K19721//collagen, type V/XI/XXIV/XXVII, alpha	XP_013381599.1//PREDICTED: fibril-forming collagen alpha chain-like [Lingula anatina];XP_013381602.1//PREDICTED: collagen alpha-1(I) chain-like [Lingula anatina];XP_017575211.1//PREDICTED: collagen alpha-1(VII) chain isoform X3 [Pygocentrus nattereri];XP_017803405.1//PREDICTED: macrophage receptor MARCO isoform X1 [Papio anubis] >XP_017803406.1 PREDICTED: macrophage receptor MARCO isoform X2 [Pap…
novel_G000319	1595	20.81	59.08	1.49936	1.66888e-05	Up	1.3518e-05	NA	NA	NA	NA	K13209//RNA-binding protein EWS	CAA70044.1//EWS, partial [Homo sapiens]
102270021	912	100	48	-1.06493	1.72047e-05	Down	1.39573e-05	LOC102270021	NA	NA	NA	K07364//tyrosine-protein kinase Tec [EC:2.7.10.2]	XP_010857192.1//PREDICTED: tyrosine-protein kinase Tec isoform X1 [Bison bison bison];XP_005897679.1//PREDICTED: tyrosine-protein kinase Tec-like [Bos mutus];AAD43404.1//protein tyrosine kinase TecI [Mus musculus];XP_006057792.1//PREDICTED: uncharacterized protein LOC102393811 [Bubalus bubalis];XP_017904916.1//PREDICTED: tyrosine-protein kinase Tec isoform X2 [Capra hircus];XP_002688295.1//PREDIC…
102288341	2187	4	27	2.74885	1.72922e-05	Up	1.4037e-05	DPF1	GO:0071565//nBAF complex;GO:0005737//cytoplasm	GO:0046872//metal ion binding;GO:0003676//nucleic acid binding	GO:0007399//nervous system development;GO:0006355//regulation of transcription, DNA-templated;GO:0006351//transcription, DNA-templated;GO:0006915//apoptotic process	K13196//zinc finger protein ubi-d4	XP_017917810.1//PREDICTED: zinc finger protein neuro-d4 isoform X7 [Capra hircus];XP_017917807.1//PREDICTED: zinc finger protein neuro-d4 isoform X4 [Capra hircus];ELR47273.1//Zinc finger protein neuro-d4, partial [Bos mutus];EFB14544.1//hypothetical protein PANDA_015482, partial [Ailuropoda melanoleuca];XP_017917806.1//PREDICTED: zinc finger protein neuro-d4 isoform X3 [Capra hircus];XP_01123142…
102277057	3637	31	75	1.26858	1.93493e-05	Up	1.57778e-05	GALNT5	GO:0016021//integral component of membrane;GO:0000139//Golgi membrane	GO:0004653//polypeptide N-acetylgalactosaminyltransferase activity;GO:0030246//carbohydrate binding	GO:0006486//protein glycosylation	K00710//polypeptide N-acetylgalactosaminyltransferase [EC:2.4.1.41]	XP_005676174.2//PREDICTED: polypeptide N-acetylgalactosaminyltransferase 5 [Capra hircus];XP_019828077.1//PREDICTED: polypeptide N-acetylgalactosaminyltransferase 5 [Bos indicus];XP_010838323.1//PREDICTED: polypeptide N-acetylgalactosaminyltransferase 5 [Bison bison bison];NP_001137331.1//polypeptide N-acetylgalactosaminyltransferase 5 [Bos taurus] >DAA32673.1 TPA: polypeptide N-acetylgalactosami…
102270924	275	33	7	-2.24308	2.21606e-05	Down	1.81871e-05	LOC102270924	NA	NA	NA	K06553//pre-B lymphocyte gene;K06554//immunoglobulin lambda-like polypeptide 1	XP_014338200.1//PREDICTED: Ig lambda chain V-IV region Hil [Bos mutus];AAB94912.1//immunoglobulin lambda-6b light chain variable region, partial [Ovis aries];AAI48156.1//Unknown (protein for MGC:159378) [Bos taurus];ELR46558.1//hypothetical protein M91_13457, partial [Bos mutus];ELR46560.1//Ig lambda chain V-IV region Bau, partial [Bos mutus]
102280988	2149	38	85	1.15543	2.38071e-05	Up	1.96112e-05	ABCB4	NA	NA	NA	K05659//ATP-binding cassette, subfamily B (MDR/TAP), member 4 [EC:3.6.3.44]	XP_007170348.1//PREDICTED: multidrug resistance protein 3 isoform X2 [Balaenoptera acutorostrata scammoni];XP_007170351.1//PREDICTED: multidrug resistance protein 3 isoform X5 [Balaenoptera acutorostrata scammoni];XP_007170352.1//PREDICTED: multidrug resistance protein 3 isoform X6 [Balaenoptera acutorostrata scammoni];XP_007170350.1//PREDICTED: multidrug resistance protein 3 isoform X4 [Balaenop…
102285182	1693	26	4	-2.70648	2.74158e-05	Down	2.27362e-05	FGG	GO:0070062//extracellular exosome;GO:0005577//fibrinogen complex;GO:0072562//blood microparticle;GO:0031091//platelet alpha granule;GO:0009897//external side of plasma membrane	GO:0050839//cell adhesion molecule binding;GO:0030674//protein binding, bridging;GO:0005198//structural molecule activity;GO:0005102//signaling receptor binding	GO:0045921//positive regulation of exocytosis;GO:0045907//positive regulation of vasoconstriction;GO:0072378//blood coagulation, fibrin clot formation;GO:1902042//negative regulation of extrinsic apoptotic signaling pathway via death domain receptors;GO:0090277//positive regulation of peptide hormone secretion;GO:0042730//fibrinolysis;GO:0034116//positive regulation of heterotypic cell-cell adhes…	K03905//fibrinogen gamma chain	XP_005691212.2//PREDICTED: fibrinogen gamma chain isoform X1 [Capra hircus];XP_005978287.1//PREDICTED: fibrinogen gamma-B chain-like isoform X2 [Pantholops hodgsonii];XP_006061633.1//PREDICTED: fibrinogen gamma-B chain-like isoform X2 [Bubalus bubalis];XP_004017231.1//PREDICTED: fibrinogen gamma chain isoform X2 [Ovis aries] >XP_012006315.1 PREDICTED: fibrinogen gamma chain isoform X2 [Ovis aries…
102269165	1420	39	86	1.13483	2.77987e-05	Up	2.30769e-05	LOC102269165	GO:0005615//extracellular space	NA	GO:0070373//negative regulation of ERK1 and ERK2 cascade;GO:0043408//regulation of MAPK cascade;GO:0051090//regulation of DNA binding transcription factor activity	K17081//prohibitin 2;K02970//small subunit ribosomal protein S21	XP_010843032.1//PREDICTED: protein C3orf33 homolog isoform X1 [Bison bison bison];XP_005896688.1//PREDICTED: protein C3orf33 homolog [Bos mutus];XP_583586.3//PREDICTED: protein C3orf33 homolog isoform X2 [Bos taurus] >XP_002685034.2 PREDICTED: protein C3orf33 homolog isoform X2 [Bos taurus];XP_005195996.1//PREDICTED: protein C3orf33 homolog isoform X1 [Bos taurus] >XP_005201837.1 PREDICTED: prote…
102280377	1749	33	77	1.21635	2.7804e-05	Up	2.30851e-05	WDR17	NA	NA	NA	K20045//intersectin	DAA14583.1//TPA: WD repeat domain 17 isoform 1 [Bos taurus];XP_020765888.1//WD repeat-containing protein 17 isoform X1 [Odocoileus virginianus texanus];DAA14584.1//TPA: WD repeat domain 17 isoform 2 [Bos taurus];XP_010828211.1//PREDICTED: WD repeat-containing protein 17 isoform X1 [Bison bison bison];XP_006078176.1//PREDICTED: LOW QUALITY PROTEIN: WD repeat-containing protein 17 [Bubalus bubalis]
novel_G000437	533	4	26	2.6944	2.96678e-05	Up	2.47274e-05	NA	NA	NA	NA	NA	XP_017914334.1//PREDICTED: potassium voltage-gated channel subfamily KQT member 5 isoform X2 [Capra hircus]
102287648	1749	16	49	1.60867	3.59185e-05	Up	3.01768e-05	GABRB2	GO:0070062//extracellular exosome;GO:0030054//cell junction;GO:0034707//chloride channel complex;GO:1902711//GABA-A receptor complex;GO:0005887//integral component of plasma membrane;GO:0005829//cytosol;GO:0016021//integral component of membrane;GO:0045202//synapse;GO:0005886//plasma membrane;GO:0045211//postsynaptic membrane;GO:0030659//cytoplasmic vesicle membrane	GO:0005230//extracellular ligand-gated ion channel activity;GO:0005237//inhibitory extracellular ligand-gated ion channel activity;GO:0004890//GABA-A receptor activity;GO:0005254//chloride channel activity	GO:0006810//transport;GO:0060384//innervation;GO:0034220//ion transmembrane transport;GO:0007214//gamma-aminobutyric acid signaling pathway;GO:0043524//negative regulation of neuron apoptotic process;GO:0051932//synaptic transmission, GABAergic;GO:0007605//sensory perception of sound;GO:0060119//inner ear receptor cell development;GO:0071420//cellular response to histamine;GO:0007268//chemical sy…	K05181//gamma-aminobutyric acid receptor subunit beta	XP_004392107.1//PREDICTED: gamma-aminobutyric acid receptor subunit beta-2 isoform X3 [Odobenus rosmarus divergens] >XP_004737738.1 PREDICTED: gamma-aminobutyric acid receptor subunit beta-2 isoform X2 [Mustela putorius furo] >XP_008690635.1 PREDICTED: gamma-aminobutyric acid receptor subunit beta-2 isoform X2 [Ursus maritimus] >XP_013968515.1 PREDICTED: gamma-aminobutyric acid receptor subunit b…
102270430	769	57	21	-1.44661	3.61554e-05	Down	3.03959e-05	LOC102270430	GO:0016021//integral component of membrane	NA	NA	K08090//membrane-spanning 4-domains, subfamily A, member 2	NP_001070508.1//membrane-spanning 4-domains subfamily A member 7 [Bos taurus] >AAX46419.1 membrane-spanning 4-domains, subfamily A, member 7 isoform 1 [Bos taurus];XP_010842021.1//PREDICTED: membrane-spanning 4-domains subfamily A member 7-like [Bison bison bison];ELR48568.1//Membrane-spanning 4-domains subfamily A member 7, partial [Bos mutus];XP_005216670.1//PREDICTED: membrane-spanning 4-domai…
novel_G000560	693	16.21	0	-5.02485	3.8476e-05	Down	3.24591e-05	NA	NA	NA	NA	K11299//high-mobility group nucleosome-binding domain-containing protein 1	XP_019818256.1//PREDICTED: non-histone chromosomal protein HMG-14 isoform X1 [Bos indicus]
102282992	706	34.86	78.77	1.17004	3.91579e-05	Up	3.30615e-05	HOXB4	NA	NA	NA	K09304//homeobox protein HoxA/B/C/D4	XP_019673312.1//PREDICTED: LOW QUALITY PROTEIN: homeobox protein Hox-B4 [Felis catus];XP_014332010.1//PREDICTED: homeobox protein Hox-B4 [Bos mutus];XP_019271431.1//PREDICTED: LOW QUALITY PROTEIN: homeobox protein Hox-B4 [Panthera pardus];ELR60319.1//Homeobox protein Hox-B4 [Bos mutus];XP_017505965.1//PREDICTED: homeobox protein Hox-B4 [Manis javanica]
106700973	848	21	57	1.43454	4.17193e-05	Up	3.53922e-05	LOC106700973	GO:0005874//microtubule;GO:0005737//cytoplasm	GO:0005200//structural constituent of cytoskeleton;GO:0005525//GTP binding;GO:0003924//GTPase activity	GO:0007017//microtubule-based process	K07374//tubulin alpha	XP_006068865.1//PREDICTED: tubulin alpha-1A chain-like [Bubalus bubalis];XP_011233044.1//PREDICTED: tubulin alpha-1B chain [Ailuropoda melanoleuca];XP_006099372.1//PREDICTED: tubulin alpha-1A chain-like [Myotis lucifugus];XP_014439562.1//PREDICTED: tubulin alpha-1A chain isoform X1 [Tupaia chinensis];EFB19298.1//hypothetical protein PANDA_016997, partial [Ailuropoda melanoleuca]
102266735	3677	21	57	1.43454	4.17193e-05	Up	3.53922e-05	LRRC4C	GO:0005615//extracellular space;GO:0016021//integral component of membrane;GO:0005737//cytoplasm	GO:0004860//protein kinase inhibitor activity	GO:0006469//negative regulation of protein kinase activity;GO:0046426//negative regulation of JAK-STAT cascade;GO:0019221//cytokine-mediated signaling pathway;GO:0050770//regulation of axonogenesis	K07523//netrin-G1 ligand	XP_883783.1//PREDICTED: leucine-rich repeat-containing protein 4C [Bos taurus] >XP_002693573.1 PREDICTED: leucine-rich repeat-containing protein 4C [Bos taurus] >XP_003587053.1 PREDICTED: leucine-rich repeat-containing protein 4C [Bos taurus] >XP_004016464.1 PREDICTED: leucine-rich repeat-containing protein 4C [Ovis aries] >XP_005194748.1 PREDICTED: leucine-rich repeat-containing protein 4C [Bos …
102272180	1462	97	48	-1.02099	4.2058e-05	Down	3.57029e-05	IFIT2	NA	NA	NA	K14217//interferon-induced protein with tetratricopeptide repeats 1	XP_002698402.1//PREDICTED: interferon-induced protein with tetratricopeptide repeats 2 [Bos taurus] >XP_001787875.2 PREDICTED: interferon-induced protein with tetratricopeptide repeats 2 [Bos taurus] >DAA14984.1 TPA: interferon-induced protein with tetratricopeptide repeats 2 [Bos taurus];XP_005896101.1//PREDICTED: interferon-induced protein with tetratricopeptide repeats 2 [Bos mutus];XP_0198442…
102272681	3123	18	52	1.52448	4.21908e-05	Up	3.58273e-05	GRID2IP	NA	NA	NA	K11592//endoribonuclease Dicer [EC:3.1.26.-];K21125//mucin-5AC	XP_005598634.1//PREDICTED: delphilin [Equus caballus];XP_008696705.1//PREDICTED: delphilin [Ursus maritimus];XP_014335998.1//PREDICTED: LOW QUALITY PROTEIN: delphilin [Bos mutus];XP_015392569.1//PREDICTED: delphilin [Panthera tigris altaica];XP_020760026.1//LOW QUALITY PROTEIN: delphilin [Odocoileus virginianus texanus]
102285044	651	16	0	-5.00604	4.33256e-05	Down	3.68392e-05	LOC102285044	NA	NA	NA	K13126//polyadenylate-binding protein	DAA12966.1//TPA: PABPC1L2B protein-like [Bos taurus];XP_004286685.1//PREDICTED: polyadenylate-binding protein 1-like 2 [Orcinus orca];XP_008824662.1//PREDICTED: polyadenylate-binding protein 1-like 2 [Nannospalax galili];XP_011962310.2//PREDICTED: polyadenylate-binding protein 1-like 2 [Ovis aries];XP_017205498.1//PREDICTED: polyadenylate-binding protein 1-like 2 [Oryctolagus cuniculus]
102281413	464	81	37	-1.13643	4.42845e-05	Down	3.76852e-05	LOC102281413	NA	NA	NA	NA	XP_005893503.1//PREDICTED: small integral membrane protein 15 [Bos mutus];XP_019819115.1//PREDICTED: small integral membrane protein 15-like [Bos indicus];XP_005208443.1//PREDICTED: small integral membrane protein 15 [Bos taurus] >XP_005198832.2 PREDICTED: small integral membrane protein 15 [Bos taurus];XP_003433858.2//PREDICTED: small integral membrane protein 15 [Canis lupus familiaris] >XP_005…
102285125	572	0	16	4.99396	4.51531e-05	Up	3.8466e-05	GUCA2A	GO:0070062//extracellular exosome;GO:0005576//extracellular region	GO:0030250//guanylate cyclase activator activity	NA	NA	NP_001192919.1//guanylin precursor [Bos taurus] >XP_005889028.1 PREDICTED: guanylin [Bos mutus] >XP_010860972.1 PREDICTED: guanylin [Bison bison bison] >XP_019813995.1 PREDICTED: guanylin [Bos indicus] >DAA31094.1 TPA: guanylin-like [Bos taurus] >ELR61279.1 Guanylin [Bos mutus];XP_005965915.1//PREDICTED: guanylin isoform X2 [Pantholops hodgsonii];NP_001098731.1//guanylin precursor [Ovis aries] >A…
novel_G000216	545	0	15.83	5.23009	4.51913e-05	Up	3.85071e-05	NA	NA	NA	NA	K10380//ankyrin	XP_019299785.1//PREDICTED: ankyrin-3 isoform X10 [Panthera pardus]
102269393	2976	17	50	1.55036	4.77402e-05	Up	4.079e-05	FAM179A	NA	NA	NA	NA	XP_006061128.1//PREDICTED: LOW QUALITY PROTEIN: protein FAM179A [Bubalus bubalis];XP_010838974.1//PREDICTED: protein FAM179A [Bison bison bison];XP_014949764.1//PREDICTED: protein FAM179A [Ovis aries] >XP_014949765.1 PREDICTED: protein FAM179A [Ovis aries];XP_005979057.1//PREDICTED: LOW QUALITY PROTEIN: protein FAM179A [Pantholops hodgsonii];XP_005903929.2//PREDICTED: protein FAM179A [Bos mutus]
102270825	1181	53	19	-1.48603	4.77402e-05	Down	4.07918e-05	LANCL3	GO:0005886//plasma membrane	NA	GO:0007165//signal transduction	K19522//membrane transport protein XK	XP_005889502.1//PREDICTED: lanC-like protein 3 [Bos mutus];XP_001917694.1//PREDICTED: LOW QUALITY PROTEIN: lanC-like protein 3 [Equus caballus];XP_008694738.1//PREDICTED: lanC-like protein 3 [Ursus maritimus];XP_017508337.1//PREDICTED: lanC-like protein 3, partial [Manis javanica];NP_001193337.1//lanC-like protein 3 [Bos taurus] >XP_006066493.1 PREDICTED: lanC-like protein 3 [Bubalus bubalis] >DA…
novel_G000152	671	20	2	-3.32797	4.7903e-05	Down	4.09442e-05	NA	NA	NA	NA	NA	ELR60158.1//hypothetical protein M91_08556, partial [Bos mutus]
102281078	1611	88	42	-1.07315	4.80647e-05	Down	4.1111e-05	TEX12	NA	NA	NA	K19537//testis-expressed sequence 12 protein	XP_019831411.1//PREDICTED: testis-expressed sequence 12 protein isoform X1 [Bos indicus];XP_019831412.1//PREDICTED: testis-expressed sequence 12 protein isoform X2 [Bos indicus];XP_010828631.1//PREDICTED: testis-expressed sequence 12 protein [Bison bison bison] >XP_010828632.1 PREDICTED: testis-expressed sequence 12 protein [Bison bison bison];XP_005901584.2//PREDICTED: testis-expressed sequence …
102271480	3183	4	25	2.63782	5.06565e-05	Up	4.34314e-05	CLCA4	NA	NA	NA	K05030//calcium-activated chloride channel regulator 3/4	XP_005678207.2//PREDICTED: calcium-activated chloride channel regulator 4 [Capra hircus];XP_011990003.1//PREDICTED: calcium-activated chloride channel regulator 4 [Ovis aries musimon];XP_019812719.1//PREDICTED: calcium-activated chloride channel regulator 4 [Bos indicus];XP_004002206.2//PREDICTED: calcium-activated chloride channel regulator 4 [Ovis aries];XP_010858636.1//PREDICTED: calcium-activ…
novel_G000394	1237	49.61	17.17	-1.53678	5.48049e-05	Down	4.71784e-05	NA	NA	NA	NA	K10785//T-cell receptor beta chain V region	XP_010830955.1//PREDICTED: uncharacterized protein LOC104983199 [Bison bison bison]
novel_G000519	840	65.35	27.01	-1.28073	5.48966e-05	Down	4.7265e-05	NA	GO:0005634//nucleus	GO:0003677//DNA binding;GO:0003714//transcription corepressor activity	GO:0045892//negative regulation of transcription, DNA-templated;GO:0030183//B cell differentiation	NA	XP_015317925.1//PREDICTED: LOW QUALITY PROTEIN: GON-4-like protein [Bos taurus] >XP_015318048.1 PREDICTED: LOW QUALITY PROTEIN: GON-4-like protein [Bos taurus]
102278536	894	62	25	-1.31638	5.97434e-05	Down	5.15874e-05	MZB1	NA	NA	NA	K14611//solute carrier family 23 (nucleobase transporter), member 1/2;K15410//elongation factor 1-delta	XP_006070885.1//PREDICTED: LOW QUALITY PROTEIN: marginal zone B- and B1-cell-specific protein [Bubalus bubalis];XP_005683071.1//PREDICTED: marginal zone B- and B1-cell-specific protein [Capra hircus];XP_005971890.1//PREDICTED: marginal zone B- and B1-cell-specific protein [Pantholops hodgsonii];XP_020764110.1//marginal zone B- and B1-cell-specific protein [Odocoileus virginianus texanus]
102276177	3584	21	56	1.409	6.07847e-05	Up	5.25203e-05	SLC7A8	NA	NA	NA	K13781//solute carrier family 7 (L-type amino acid transporter), member 8	XP_020018188.1//large neutral amino acids transporter small subunit 2 isoform X1 [Castor canadensis];XP_004661848.1//PREDICTED: large neutral amino acids transporter small subunit 2 isoform X1 [Jaculus jaculus];XP_008838107.1//PREDICTED: large neutral amino acids transporter small subunit 2 isoform X1 [Nannospalax galili];XP_020765410.1//large neutral amino acids transporter small subunit 2 isofo…
novel_G000158	649	12.09	40.84	1.75013	6.09206e-05	Up	5.26546e-05	NA	NA	NA	NA	K02329//frizzled 3	BAF84169.1//unnamed protein product [Homo sapiens]
102282911	1626	7	31	2.1408	6.50456e-05	Up	5.64459e-05	ADRA1D	NA	NA	NA	K04137//adrenergic receptor alpha-1D	XP_019827460.1//PREDICTED: alpha-1D adrenergic receptor [Bos indicus];XP_010834765.1//PREDICTED: alpha-1D adrenergic receptor [Bison bison bison];DAA22986.1//TPA: adrenergic, alpha-1D-, receptor [Bos taurus];NP_001192613.1//alpha-1D adrenergic receptor [Bos taurus];XP_005894042.1//PREDICTED: alpha-1D adrenergic receptor [Bos mutus]
102270700	825	43	89	1.04343	6.63206e-05	Up	5.75984e-05	BEX5	NA	NA	NA	K12465//nerve growth factor receptor-associated protein 1	XP_005227844.1//PREDICTED: protein BEX5 isoform X1 [Bos taurus] >XP_006051831.1 PREDICTED: protein BEX5 isoform X1 [Bubalus bubalis] >XP_014335108.1 PREDICTED: protein BEX5 isoform X1 [Bos mutus] >XP_019812049.1 PREDICTED: protein BEX5 isoform X1 [Bos indicus];XP_005974186.1//PREDICTED: protein BEX5-like isoform X1 [Pantholops hodgsonii];XP_011963102.1//PREDICTED: protein BEX5 isoform X1 [Ovis ar…
102275331	2810	14	44	1.64604	6.72105e-05	Up	5.83806e-05	LOC102275331	GO:0005634//nucleus	GO:0000981//RNA polymerase II transcription factor activity, sequence-specific DNA binding;GO:0003677//DNA binding	NA	K18435//transcription factor SOX9 (SOX group E)	XP_010595293.1//PREDICTED: LOW QUALITY PROTEIN: transcription factor SOX-9 [Loxodonta africana];EHH25156.1//hypothetical protein EGK_08928, partial [Macaca mulatta];XP_007524565.1//PREDICTED: transcription factor SOX-9 isoform X2 [Erinaceus europaeus];XP_007524559.1//PREDICTED: transcription factor SOX-9 isoform X1 [Erinaceus europaeus];XP_009893095.1//PREDICTED: transcription factor SOX-9 [Chara…
102287304	912	30.66	7	-2.13697	7.00569e-05	Down	6.09989e-05	LOC102287304	NA	NA	NA	K14480//apolipoprotein L	XP_602903.4//PREDICTED: apolipoprotein L3 [Bos taurus] >XP_002687750.1 PREDICTED: apolipoprotein L3 [Bos taurus] >XP_005198400.1 PREDICTED: apolipoprotein L3 [Bos taurus] >XP_005198401.1 PREDICTED: apolipoprotein L3 [Bos taurus] >XP_005206924.1 PREDICTED: apolipoprotein L3 [Bos taurus] >XP_005206925.1 PREDICTED: apolipoprotein L3 [Bos taurus] >DAA29489.1 TPA: apolipoprotein L4-like [Bos taurus];X…
102275544	1059	52	19	-1.45855	7.03004e-05	Down	6.125e-05	IFITM10	NA	NA	NA	K06566//interferon induced transmembrane protein	XP_007998824.1//PREDICTED: interferon-induced transmembrane protein 10 [Chlorocebus sabaeus];XP_006141109.1//PREDICTED: interferon-induced transmembrane protein 10 [Tupaia chinensis];XP_011785440.1//PREDICTED: interferon-induced transmembrane protein 10 isoform X1 [Colobus angolensis palliatus];XP_015316860.1//PREDICTED: interferon-induced transmembrane protein 10 [Bos taurus] >XP_015325577.1 PRE…
102276899	903	3	22	2.86843	7.0498e-05	Up	6.14418e-05	SGCZ	NA	NA	NA	K12563//delta-sarcoglycan	XP_010837142.1//PREDICTED: zeta-sarcoglycan [Bison bison bison] >DAA14513.1 TPA: sarcoglycan zeta-like [Bos taurus];XP_005891017.1//PREDICTED: zeta-sarcoglycan [Bos mutus];XP_004021788.2//PREDICTED: zeta-sarcoglycan [Ovis aries];XP_017897290.1//PREDICTED: zeta-sarcoglycan isoform X1 [Capra hircus];ELR59856.1//Zeta-sarcoglycan, partial [Bos mutus]
102274198	1841	29	68	1.22344	7.36804e-05	Up	6.44304e-05	AMDHD1	GO:0005737//cytoplasm	GO:0046872//metal ion binding;GO:0050480//imidazolonepropionase activity	GO:0019557//histidine catabolic process to glutamate and formate;GO:0019556//histidine catabolic process to glutamate and formamide	K01468//imidazolonepropionase [EC:3.5.2.7]	NP_001092342.1//probable imidazolonepropionase [Bos taurus] >A5PJV3.1 RecName: Full=Probable imidazolonepropionase; AltName: Full=Amidohydrolase domain-containing protein 1 >AAI42252.1 AMDHD1 protein [Bos taurus] >DAA29748.1 TPA: probable imidazolonepropionase [Bos taurus];ELR54501.1//Putative imidazolonepropionase, partial [Bos mutus];XP_011990271.1//PREDICTED: probable imidazolonepropionase [Ov…
102266404	2396	66	28	-1.24308	7.40398e-05	Down	6.47755e-05	FOXN1	GO:0005634//nucleus	GO:0001228//transcriptional activator activity, RNA polymerase II transcription regulatory region sequence-specific DNA binding;GO:0000981//RNA polymerase II transcription factor activity, sequence-specific DNA binding;GO:0043565//sequence-specific DNA binding	GO:0097535//lymphoid lineage cell migration into thymus;GO:0050673//epithelial cell proliferation;GO:1902232//regulation of positive thymic T cell selection;GO:0009653//anatomical structure morphogenesis;GO:0097536//thymus epithelium morphogenesis;GO:0030154//cell differentiation;GO:0030216//keratinocyte differentiation;GO:0043029//T cell homeostasis;GO:0035878//nail development;GO:0051798//posit…	K09407//forkhead box protein N	XP_010814132.1//PREDICTED: forkhead box protein N1 isoform X1 [Bos taurus];ELR61835.1//Forkhead box protein N1 [Bos mutus];XP_019836296.1//PREDICTED: forkhead box protein N1 [Bos indicus] >XP_019836297.1 PREDICTED: forkhead box protein N1 [Bos indicus];XP_010814133.1//PREDICTED: forkhead box protein N1 isoform X2 [Bos taurus];NP_001179381.1//forkhead box protein N1 [Bos taurus] >DAA19051.1 TPA: f…
novel_G000331	1865	66.73	28.56	-1.23038	7.70511e-05	Down	6.76348e-05	NA	NA	NA	NA	NA	XP_019838830.1//PREDICTED: myeloid-associated differentiation marker-like [Bos indicus]
102277417	1542	24	4	-2.591	7.996e-05	Down	7.03548e-05	LOC102277417	NA	NA	NA	K08396//Mas-related G protein-coupled receptor member X	ELR52836.1//Mas-related G-protein coupled receptor member X2, partial [Bos mutus];NP_001179379.1//mas-related G-protein coupled receptor member X2 [Bos taurus] >XP_015316654.1 PREDICTED: mas-related G-protein coupled receptor member X2 isoform X1 [Bos taurus] >XP_019810206.1 PREDICTED: mas-related G-protein coupled receptor member X2-like [Bos indicus] >DAA13981.1 TPA: MAS-related GPR, member X2-…
102279861	5044	19	52	1.44647	8.003e-05	Up	7.04497e-05	TRHDE	NA	NA	NA	K01306//pyroglutamyl-peptidase II [EC:3.4.19.6]	XP_010839250.1//PREDICTED: LOW QUALITY PROTEIN: thyrotropin-releasing hormone-degrading ectoenzyme [Bison bison bison];XP_005679780.3//PREDICTED: thyrotropin-releasing hormone-degrading ectoenzyme [Capra hircus];XP_005961390.1//PREDICTED: thyrotropin-releasing hormone-degrading ectoenzyme [Pantholops hodgsonii];XP_004007418.2//PREDICTED: LOW QUALITY PROTEIN: thyrotropin-releasing hormone-degradin…
102288321	2363	19	52	1.44647	8.003e-05	Up	7.04497e-05	LACTBL1	NA	NA	NA	K00012//UDPglucose 6-dehydrogenase [EC:1.1.1.22];K06236//collagen, type I, alpha	XP_601949.6//PREDICTED: putative beta-lactamase-like 1 [Bos taurus] >XP_002685826.2 PREDICTED: putative beta-lactamase-like 1 [Bos taurus];XP_005905239.1//PREDICTED: putative beta-lactamase-like 1 [Bos mutus];XP_020730254.1//putative beta-lactamase-like 1 [Odocoileus virginianus texanus];ELR49460.1//Putative beta-lactamase-like 1, partial [Bos mutus];XP_011970825.2//PREDICTED: putative beta-lacta…
102275261	3985	12	40	1.73093	8.12389e-05	Up	7.15703e-05	PRTG	NA	NA	NA	K06777//receptor-type tyrosine-protein phosphatase delta [EC:3.1.3.48];K06252//tenascin	XP_019806625.1//PREDICTED: protogenin [Tursiops truncatus];XP_004274703.1//PREDICTED: protogenin [Orcinus orca];XP_007116122.1//PREDICTED: protogenin [Physeter catodon];DAA25299.1//TPA: immunoglobulin superfamily, DCC subclass, member 4-like [Bos taurus]
102272328	934	38	81	1.08589	8.34123e-05	Up	7.36241e-05	CAV3	GO:0030315//T-tubule;GO:0005783//endoplasmic reticulum;GO:0005901//caveola;GO:0016021//integral component of membrane;GO:0042383//sarcolemma;GO:0016010//dystrophin-associated glycoprotein complex;GO:0000139//Golgi membrane	GO:0032947//protein-containing complex scaffold activity;GO:0071253//connexin binding;GO:0044325//ion channel binding;GO:0008022//protein C-terminus binding;GO:0043014//alpha-tubulin binding;GO:0017080//sodium channel regulator activity;GO:0005246//calcium channel regulator activity;GO:0032403//null	GO:0043407//negative regulation of MAP kinase activity;GO:0051896//regulation of protein kinase B signaling;GO:0023051//regulation of signaling;GO:0017015//regulation of transforming growth factor beta receptor signaling pathway;GO:0001778//plasma membrane repair;GO:0042593//glucose homeostasis;GO:0070836//caveola assembly;GO:0051647//nucleus localization;GO:0007015//actin filament organization;G…	K12959//caveolin 3	NP_001274002.1//caveolin-3 [Canis lupus familiaris];NP_001040023.1//caveolin-3 [Bos taurus] >XP_004274837.1 PREDICTED: caveolin-3 [Orcinus orca] >XP_004318647.1 PREDICTED: caveolin-3 [Tursiops truncatus] >XP_005907148.1 PREDICTED: caveolin-3 [Bos mutus] >XP_006195419.1 PREDICTED: caveolin-3 [Camelus ferus] >XP_006206897.1 PREDICTED: caveolin-3 [Vicugna pacos] >XP_006070830.1 PREDICTED: caveolin-3…
102274146	757	36	10	-1.85403	8.54138e-05	Down	7.54975e-05	GSG1	GO:0016021//integral component of membrane;GO:0005789//endoplasmic reticulum membrane	GO:0070063//RNA polymerase binding	NA	K11167//dehydrogenase/reductase SDR family member 7C [EC:1.1.-.-]	XP_019817086.1//PREDICTED: germ cell-specific gene 1 protein [Bos indicus];XP_010984548.1//PREDICTED: germ cell-specific gene 1 protein isoform X2 [Camelus dromedarius];XP_006912699.1//PREDICTED: germ cell-specific gene 1 protein isoform X2 [Pteropus alecto] >XP_011374295.1 PREDICTED: germ cell-specific gene 1 protein isoform X2 [Pteropus vampyrus];XP_005890084.1//PREDICTED: germ cell-specific ge…
102269850	366	53	20	-1.41203	8.85551e-05	Down	7.84956e-05	WFDC5	GO:0005576//extracellular region	GO:0030414//peptidase inhibitor activity	NA	K17106//whey acidic protein;K12864//beta-catenin-like protein 1	XP_004014641.1//PREDICTED: WAP four-disulfide core domain protein 5 [Ovis aries] >XP_005688643.1 PREDICTED: WAP four-disulfide core domain protein 5 [Capra hircus] >XP_011997777.1 PREDICTED: WAP four-disulfide core domain protein 5 [Ovis aries musimon];XP_019828393.1//PREDICTED: WAP four-disulfide core domain protein 5-like [Bos indicus];XP_002692375.1//PREDICTED: WAP four-disulfide core domain p…
102282083	1699	43	88	1.02713	8.87341e-05	Up	7.86666e-05	LOC102282083	NA	NA	NA	K06762//contactin 4	XP_005222730.1//PREDICTED: contactin-4 isoform X1 [Bos taurus] >XP_015315006.1 PREDICTED: contactin-4 isoform X1 [Bos taurus] >XP_010823378.2 PREDICTED: contactin-4 isoform X1 [Bos taurus] >XP_015324197.1 PREDICTED: contactin-4 isoform X1 [Bos taurus];XP_017893908.1//PREDICTED: contactin-4 isoform X1 [Capra hircus] >XP_017893909.1 PREDICTED: contactin-4 isoform X1 [Capra hircus];XP_017893910.1//P…
102287672	6385	2	19	3.24189	8.99144e-05	Up	7.97754e-05	SEZ6L	NA	NA	NA	K17495//CUB and sushi domain-containing protein;K10362//myosin XVIII	XP_014331896.1//PREDICTED: seizure 6-like protein [Bos mutus];DAA20557.1//TPA: Seizure related 6 homolog-like [Bos taurus];XP_017916688.1//PREDICTED: LOW QUALITY PROTEIN: seizure 6-like protein [Capra hircus];XP_002694663.3//PREDICTED: seizure 6-like protein isoform X2 [Bos taurus] >XP_598772.7 PREDICTED: seizure 6-like protein isoform X2 [Bos taurus];XP_005218167.1//PREDICTED: seizure 6-like pro…
102268961	2579	2	19	3.24189	8.99144e-05	Up	7.97754e-05	ECT2L	NA	NA	NA	K10299//F-box protein 16	XP_005892014.1//PREDICTED: epithelial cell-transforming sequence 2 oncogene-like isoform X2 [Bos mutus];ELR59095.1//Epithelial cell-transforming sequence 2 oncogene-like protein [Bos mutus];XP_019823059.1//PREDICTED: LOW QUALITY PROTEIN: epithelial cell-transforming sequence 2 oncogene-like [Bos indicus];XP_008005053.1//PREDICTED: epithelial cell-transforming sequence 2 oncogene-like isoform X2 […
102280052	1158	28	6	-2.22843	9.45825e-05	Down	8.41667e-05	FCAR	NA	NA	NA	K06513//CD89 antigen	NP_001012703.1//immunoglobulin alpha Fc receptor precursor [Bos taurus] >AAP41842.1 immunoglobulin A Fc receptor [Bos taurus];XP_005906313.1//PREDICTED: immunoglobulin alpha Fc receptor isoform X1 [Bos mutus];XP_006064047.1//PREDICTED: immunoglobulin alpha Fc receptor isoform X1 [Bubalus bubalis];XP_005219733.1//PREDICTED: immunoglobulin alpha Fc receptor isoform X2 [Bos taurus];DAA19366.1//TPA: …
102274973	1850	56	22	-1.35396	9.47788e-05	Down	8.43809e-05	TNFSF13B	GO:0016021//integral component of membrane	GO:0005164//tumor necrosis factor receptor binding	GO:0030890//positive regulation of B cell proliferation;GO:0006955//immune response	K05476//tumor necrosis factor ligand superfamily member 13B	NP_001107978.1//tumor necrosis factor ligand superfamily member 13B [Bos taurus] >NP_001272631.1 tumor necrosis factor ligand superfamily member 13B [Capra hircus] >NP_001306820.1 tumor necrosis factor ligand superfamily member 13B-like [Bos taurus] >XP_006056289.1 PREDICTED: tumor necrosis factor ligand superfamily member 13B isoform X1 [Bubalus bubalis] >XP_011974866.1 PREDICTED: tumor necrosis…
102273141	2350	77	36	-1.1029	9.82696e-05	Down	8.76935e-05	MMP9	GO:0031012//extracellular matrix;GO:0005615//extracellular space;GO:0005578//proteinaceous extracellular matrix	GO:0004222//metalloendopeptidase activity;GO:0008270//zinc ion binding	GO:0006508//proteolysis;GO:0050900//leukocyte migration;GO:0001503//ossification;GO:0030574//collagen catabolic process	K01403//matrix metalloproteinase-9 (gelatinase B) [EC:3.4.24.35]	XP_005897616.1//PREDICTED: matrix metalloproteinase-9 [Bos mutus] >ELR55103.1 Matrix metalloproteinase-9 [Bos mutus];XP_019828059.1//PREDICTED: matrix metalloproteinase-9 [Bos indicus];NP_777169.1//matrix metalloproteinase-9 precursor [Bos taurus] >P52176.1 RecName: Full=Matrix metalloproteinase-9; Short=MMP-9; AltName: Full=92 kDa gelatinase; AltName: Full=92 kDa type IV collagenase; AltName: Fu…
novel_G000220	988	0	14.63	4.86482	9.86589e-05	Up	8.80683e-05	NA	GO:0016605//PML body;GO:0000781//chromosome, telomeric region;GO:0005730//nucleolus;GO:0000333//telomerase catalytic core complex;GO:0005737//cytoplasm	GO:0042162//telomeric DNA binding;GO:0046872//metal ion binding;GO:0003721//telomerase RNA reverse transcriptase activity;GO:0070034//telomerase RNA binding	GO:0007004//telomere maintenance via telomerase	K11126//telomerase reverse transcriptase [EC:2.7.7.49]	ELR57435.1//Telomerase reverse transcriptase, partial [Bos mutus]
novel_G000742	1082	9	34	1.9115	9.97854e-05	Up	8.91155e-05	NA	NA	NA	NA	K08620//a disintegrin and metalloproteinase with thrombospondin motifs 5 [EC:3.4.24.-]	XP_019323341.1//PREDICTED: A disintegrin and metalloproteinase with thrombospondin motifs 5 [Panthera pardus]
102276189	1196	1	16	3.99396	0.0001011	Up	9.03597e-05	APOH	NA	NA	NA	K17305//beta-2-glycoprotein 1	AAI18365.1//Apolipoprotein H (beta-2-glycoprotein I) [Bos taurus] >DAA18066.1 TPA: beta-2-glycoprotein 1 precursor [Bos taurus];XP_005899390.1//PREDICTED: beta-2-glycoprotein 1 [Bos mutus];XP_006046329.1//PREDICTED: beta-2-glycoprotein 1 [Bubalus bubalis];XP_019837793.1//PREDICTED: beta-2-glycoprotein 1 [Bos indicus];XP_010854358.1//PREDICTED: beta-2-glycoprotein 1 [Bison bison bison]
102281995	2076	8	32	1.99396	0.0001034	Up	9.2602e-05	LCA5	GO:0005929//cilium	GO:0032403//null	NA	K12875//apoptotic chromatin condensation inducer in the nucleus;K06267//hyaluronan-mediated motility receptor	XP_010806679.1//PREDICTED: lebercilin isoform X2 [Bos taurus] >XP_015320238.1 PREDICTED: lebercilin isoform X2 [Bos taurus];XP_010853542.1//PREDICTED: lebercilin [Bison bison bison];XP_005210746.1//PREDICTED: lebercilin isoform X1 [Bos taurus] >XP_015320237.1 PREDICTED: lebercilin isoform X1 [Bos taurus] >DAA26379.1 TPA: chromosome 6 open reading frame 152-like [Bos taurus];XP_005897020.1//PREDIC…
102276724	3718	13	41	1.65107	0.000112129	Up	0.00010095	CTNNA2	GO:0016323//basolateral plasma membrane;GO:0030424//axon;GO:0005634//nucleus;GO:0014069//postsynaptic density;GO:0030027//lamellipodium;GO:0005737//cytoplasm;GO:0005912//adherens junction;GO:0005913//cell-cell adherens junction;GO:0005829//cytosol;GO:0015629//actin cytoskeleton	GO:0051015//actin filament binding;GO:0042802//identical protein binding;GO:0005198//structural molecule activity;GO:0005200//structural constituent of cytoskeleton;GO:0045296//cadherin binding	GO:0048854//brain morphogenesis;GO:0051823//regulation of synapse structural plasticity;GO:0060134//prepulse inhibition;GO:0021942//radial glia guided migration of Purkinje cell;GO:0048813//dendrite morphogenesis;GO:0007409//axonogenesis;GO:0098609//cell-cell adhesion;GO:0007155//cell adhesion;GO:0051149//positive regulation of muscle cell differentiation	K05691//catenin alpha	XP_005212837.1//PREDICTED: catenin alpha-2 isoform X2 [Bos taurus] >XP_005891888.1 PREDICTED: catenin alpha-2 isoform X1 [Bos mutus] >XP_010861562.1 PREDICTED: catenin alpha-2 isoform X1 [Bison bison bison] >XP_012586932.1 PREDICTED: catenin alpha-2 isoform X2 [Condylura cristata];XP_004369204.1//PREDICTED: catenin alpha-2 isoform X4 [Trichechus manatus latirostris];XP_012887277.1//PREDICTED: cat…
102273639	972	13	41	1.65107	0.000112129	Up	0.00010095	STOML3	NA	NA	NA	K17286//erythrocyte band 7 integral membrane protein	XP_006055562.1//PREDICTED: stomatin-like protein 3 [Bubalus bubalis];XP_020752796.1//stomatin-like protein 3 isoform X1 [Odocoileus virginianus texanus];XP_010833945.1//PREDICTED: stomatin-like protein 3 isoform X1 [Bison bison bison];XP_005687543.2//PREDICTED: stomatin-like protein 3 isoform X1 [Capra hircus];ELR52191.1//Stomatin-like protein 3, partial [Bos mutus]
102264554	2709	19	51	1.41846	0.000116297	Up	0.000104928	KIAA1324	NA	NA	NA	K10955//intestinal mucin-2;K17495//CUB and sushi domain-containing protein;K04659//thrombospondin 2/3/4/5	XP_007106519.1//PREDICTED: UPF0577 protein KIAA1324 homolog isoform X3 [Physeter catodon];AAI25209.1//KIAA1324 protein [Homo sapiens] >AIC60488.1 KIAA1324, partial [synthetic construct] >SJX25757.1 unnamed protein product, partial [Human ORFeome Gateway entry vector];XP_020734138.1//UPF0577 protein KIAA1324 homolog isoform X2 [Odocoileus virginianus texanus];XP_007169537.1//PREDICTED: UPF0577 pro…
novel_G000326	389	3.04	21.16	2.79316	0.000117086	Up	0.000105721	NA	GO:0070062//extracellular exosome;GO:0016021//integral component of membrane;GO:0000139//Golgi membrane	GO:0008532//N-acetyllactosaminide beta-1,3-N-acetylglucosaminyltransferase activity;GO:0008378//galactosyltransferase activity	GO:0007608//sensory perception of smell;GO:1990830//cellular response to leukemia inhibitory factor;GO:0006486//protein glycosylation;GO:0007411//axon guidance;GO:0030311//poly-N-acetyllactosamine biosynthetic process	K00741//N-acetyllactosaminide beta-1,3-N-acetylglucosaminyltransferase [EC:2.4.1.149]	XP_017910897.1//PREDICTED: N-acetyllactosaminide beta-1,3-N-acetylglucosaminyltransferase 2 [Capra hircus] >XP_005686843.2 PREDICTED: N-acetyllactosaminide beta-1,3-N-acetylglucosaminyltransferase 2 [Capra hircus] >XP_017910898.1 PREDICTED: N-acetyllactosaminide beta-1,3-N-acetylglucosaminyltransferase 2 [Capra hircus]
102286709	942	34	74	1.11595	0.000118553	Up	0.000107161	FOXO6	NA	NA	NA	K17847//forkhead box protein O6	XP_011996764.1//PREDICTED: forkhead box protein O6 isoform X2 [Ovis aries musimon];XP_006049215.1//PREDICTED: forkhead box protein O6 [Bubalus bubalis];XP_013818333.2//PREDICTED: forkhead box protein O6 isoform X1 [Capra hircus];XP_020770407.1//forkhead box protein O6 [Odocoileus virginianus texanus];XP_005889034.1//PREDICTED: forkhead box protein O6 [Bos mutus]
102267680	400	35.41	10.12	-1.81298	0.000121914	Down	0.000110554	LOC102267680	GO:0045277//respiratory chain complex IV;GO:0016021//integral component of membrane;GO:0005751//mitochondrial respiratory chain complex IV	GO:0004129//cytochrome-c oxidase activity	GO:0006123//mitochondrial electron transport, cytochrome c to oxygen	K02272//cytochrome c oxidase subunit 7c	XP_005977945.1//PREDICTED: keratin, type I cytoskeletal 9-like [Pantholops hodgsonii];XP_006079547.1//PREDICTED: cytochrome c oxidase subunit 7C, mitochondrial-like [Bubalus bubalis];XP_005209785.1//PREDICTED: cytochrome c oxidase subunit 7C, mitochondrial [Bos taurus] >XP_005890155.1 PREDICTED: cytochrome c oxidase subunit 7C, mitochondrial [Bos mutus] >XP_005892293.1 PREDICTED: cytochrome c oxi…
novel_G000482	725	23.95	4.38	-2.45706	0.000127862	Down	0.000116162	NA	NA	NA	NA	NA	ELV11745.1//Prohibitin [Tupaia chinensis]
102285595	1608	37	78	1.06991	0.000133093	Up	0.000121265	SLC9B2	NA	NA	NA	NA	XP_012388398.1//PREDICTED: mitochondrial sodium/hydrogen exchanger 9B2 isoform X3 [Orcinus orca];XP_012412082.1//PREDICTED: mitochondrial sodium/hydrogen exchanger 9B2 isoform X2 [Trichechus manatus latirostris];XP_020757592.1//mitochondrial sodium/hydrogen exchanger 9B2 [Odocoileus virginianus texanus];XP_005964370.1//PREDICTED: mitochondrial sodium/hydrogen exchanger 9B2 isoform X2 [Pantholops …
102287393	3480	18	49	1.43875	0.00013339	Up	0.000121573	DMGDH	GO:0005759//mitochondrial matrix	GO:0003723//RNA binding;GO:0047865//dimethylglycine dehydrogenase activity	GO:0042426//choline catabolic process	K00315//dimethylglycine dehydrogenase [EC:1.5.8.4]	XP_526883.2//PREDICTED: dimethylglycine dehydrogenase, mitochondrial isoform X1 [Pan troglodytes] >XP_003805097.1 PREDICTED: dimethylglycine dehydrogenase, mitochondrial isoform X1 [Pan paniscus];DAA25804.1//TPA: dimethylglycine dehydrogenase-like [Bos taurus];NP_001192474.1//dimethylglycine dehydrogenase, mitochondrial [Bos taurus];XP_019823651.1//PREDICTED: dimethylglycine dehydrogenase, mitoch…
102279718	868	18	49	1.43875	0.00013339	Up	0.000121573	EFCAB1	NA	GO:0005509//calcium ion binding	NA	K19695//neurocalcin delta;K19932//neuronal calcium sensor 1;K13338//peroxin-1	NP_001032674.1//EF-hand calcium-binding domain-containing protein 1 [Bos taurus] >XP_005892046.1 PREDICTED: EF-hand calcium-binding domain-containing protein 1 isoform X1 [Bos mutus] >XP_010837243.1 PREDICTED: EF-hand calcium-binding domain-containing protein 1 [Bison bison bison] >XP_014332548.1 PREDICTED: EF-hand calcium-binding domain-containing protein 1 isoform X1 [Bos mutus] >XP_019829643.1…
102286722	552	14	0	-4.81339	0.000136225	Down	0.000124345	LOC102286722	GO:0000276//mitochondrial proton-transporting ATP synthase complex, coupling factor F(o);GO:0005753//mitochondrial proton-transporting ATP synthase complex;GO:0016021//integral component of membrane;GO:0005741//mitochondrial outer membrane	GO:0008289//lipid binding;GO:0005215//transporter activity;GO:0046933//proton-transporting ATP synthase activity, rotational mechanism	GO:0015986//ATP synthesis coupled proton transport;GO:0006754//ATP biosynthetic process;GO:0042407//cristae formation;GO:0015991//ATP hydrolysis coupled proton transport;GO:0042776//mitochondrial ATP synthesis coupled proton transport	K02128//F-type H+-transporting ATPase subunit c	XP_017357342.1//PREDICTED: LOW QUALITY PROTEIN: ATP synthase F(0) complex subunit C2, mitochondrial [Cebus capucinus imitator];NP_001317198.1//ATP synthase F(0) complex subunit C2, mitochondrial isoform c precursor [Homo sapiens] >XP_008954640.1 PREDICTED: ATP synthase F(0) complex subunit C2, mitochondrial isoform X2 [Pan paniscus] >XP_009423539.1 PREDICTED: ATP synthase F(0) complex subunit C2,…
102272075	1584	73	34	-1.1084	0.000137782	Down	0.000125825	LOC102272075	NA	NA	NA	K07436//vitamin D3 24-hydroxylase [EC:1.14.15.16]	DAA23095.1//TPA: cytochrome P450, family 24, subfamily A, polypeptide 1-like isoform 2 [Bos taurus];XP_010809816.1//PREDICTED: 1,25-dihydroxyvitamin D(3) 24-hydroxylase, mitochondrial isoform X1 [Bos taurus] >DAA23094.1 TPA: cytochrome P450, family 24, subfamily A, polypeptide 1-like isoform 1 [Bos taurus];XP_006063737.1//PREDICTED: 1,25-dihydroxyvitamin D(3) 24-hydroxylase, mitochondrial-like is…
102282091	1808	42	85	1.01104	0.000139983	Up	0.000127932	TMEM179	GO:0016021//integral component of membrane	NA	NA	K13172//serine/arginine repetitive matrix protein 2	XP_020753294.1//transmembrane protein 179 [Odocoileus virginianus texanus];XP_005899487.1//PREDICTED: transmembrane protein 179 [Bos mutus] >ELR53765.1 Transmembrane protein 179 [Bos mutus];DAA17383.1//TPA: FLJ42486 protein-like [Bos taurus];XP_616823.5//PREDICTED: transmembrane protein 179 isoform X1 [Bos taurus] >XP_002696834.2 PREDICTED: transmembrane protein 179 isoform X1 [Bos taurus];XP_006…
102279020	660	0	14	4.80132	0.000141362	Up	0.000129309	LOC102279020	GO:0005576//extracellular region	GO:0005509//calcium ion binding;GO:0004623//phospholipase A2 activity	GO:0016042//lipid catabolic process;GO:0050482//arachidonic acid secretion;GO:0006644//phospholipid metabolic process	K01047//secretory phospholipase A2 [EC:3.1.1.4]	NP_001009572.1//calcium-dependent phospholipase A2 PLA2G2D1 precursor [Bos taurus] >CAH64518.1 putative calcium-dependent phospholipase A2 [Bos taurus];XP_010828257.1//PREDICTED: group IID secretory phospholipase A2 isoform X3 [Bison bison bison];ELR49435.1//hypothetical protein M91_09674, partial [Bos mutus];XP_005905290.1//PREDICTED: group IID secretory phospholipase A2 [Bos mutus];DAA32071.1//…
102275361	999	0	14	4.80132	0.000141362	Up	0.000129309	LOC102275361	GO:0005576//extracellular region	GO:0005509//calcium ion binding;GO:0004623//phospholipase A2 activity	GO:0016042//lipid catabolic process;GO:0050482//arachidonic acid secretion;GO:0006644//phospholipid metabolic process	K01047//secretory phospholipase A2 [EC:3.1.1.4]	XP_005905277.1//PREDICTED: group IID secretory phospholipase A2 [Bos mutus];ELR49434.1//Group IID secretory phospholipase A2, partial [Bos mutus];XP_010828255.1//PREDICTED: group IID secretory phospholipase A2 isoform X1 [Bison bison bison];XP_019837920.1//PREDICTED: group IID secretory phospholipase A2-like [Bos indicus];NP_001012705.2//calcium-dependent phospholipase A2 PLA2G2D4 precursor [Bos …
102275025	835	13.77	0	-4.78949	0.000155891	Down	0.000143206	LOC102275025	NA	GO:0005525//GTP binding	NA	K09228//KRAB domain-containing zinc finger protein;K15261//poly [ADP-ribose] polymerase 10/14/15 [EC:2.4.2.30]	XP_005205837.1//PREDICTED: GTPase, IMAP family member 7 isoform X1 [Bos taurus] >XP_005205840.1 PREDICTED: GTPase, IMAP family member 7 isoform X1 [Bos taurus] >XP_005205841.1 PREDICTED: GTPase, IMAP family member 7 isoform X1 [Bos taurus] >XP_010802832.1 PREDICTED: GTPase, IMAP family member 7 isoform X1 [Bos taurus] >DAA30259.1 TPA: GTPase, IMAP family member 7 [Bos taurus];XP_005911560.1//PRED…
102280406	1802	2	18	3.16389	0.000158446	Up	0.000145598	FAM184B	NA	NA	NA	K12327//caldesmon;K17751//myosin heavy chain 6/7	XP_010858501.1//PREDICTED: protein FAM184B isoform X1 [Bison bison bison];XP_005198657.1//PREDICTED: protein FAM184B isoform X3 [Bos taurus] >XP_005207877.1 PREDICTED: protein FAM184B isoform X3 [Bos taurus];XP_002688192.1//PREDICTED: protein FAM184B isoform X1 [Bos taurus] >XP_003582366.1 PREDICTED: protein FAM184B isoform X1 [Bos taurus] >DAA28764.1 TPA: KIAA1276 protein-like [Bos taurus];XP_01…
102265092	1565	13.73	0	-4.7853	0.000159675	Down	0.000146771	LOC102265092	NA	NA	NA	K14480//apolipoprotein L	XP_014337682.1//PREDICTED: LOW QUALITY PROTEIN: apolipoprotein L3-like [Bos mutus];XP_003586146.1//PREDICTED: apolipoprotein L3-like [Bos taurus] >XP_005206923.1 PREDICTED: apolipoprotein L3-like [Bos taurus] >XP_015326677.1 PREDICTED: apolipoprotein L3-like [Bos taurus] >XP_003582285.2 PREDICTED: apolipoprotein L3-like [Bos taurus] >XP_015318883.1 PREDICTED: apolipoprotein L3-like [Bos taurus] >…
102277766	990	6	27	2.16389	0.000167395	Up	0.000154472	PRSS38	NA	NA	NA	K09628//serine protease 27 [EC:3.4.21.-]	XP_006080433.1//PREDICTED: serine protease 38-like [Bubalus bubalis];ELR57690.1//Serine protease 38, partial [Bos mutus];XP_002688557.2//PREDICTED: serine protease 38 [Bos taurus] >XP_876078.5 PREDICTED: serine protease 38 [Bos taurus];XP_010845596.1//PREDICTED: serine protease 38 [Bison bison bison];XP_005893948.1//PREDICTED: serine protease 38 [Bos mutus]
102276685	1212	38	12	-1.669	0.000169686	Down	0.000156733	GZMK	NA	GO:0004252//serine-type endopeptidase activity	NA	K08663//granzyme K [EC:3.4.21.-]	XP_010855463.1//PREDICTED: granzyme K [Bison bison bison];XP_020752779.1//granzyme K [Odocoileus virginianus texanus];XP_019838289.1//PREDICTED: granzyme K [Bos indicus];XP_006074228.1//PREDICTED: granzyme K [Bubalus bubalis];NP_001192888.1//granzyme K precursor [Bos taurus] >XP_005887433.1 PREDICTED: granzyme K [Bos mutus] >DAA17917.1 TPA: granzyme K (granzyme 3; tryptase II)-like [Bos taurus] >…
102267550	2596	15	1	-3.91293	0.000173416	Down	0.000160462	KRT82	GO:0045095//keratin filament	GO:0005198//structural molecule activity	NA	K07605//type II keratin, basic	XP_005679992.2//PREDICTED: keratin, type II cuticular Hb2 [Capra hircus];NP_001076085.1//keratin, type II cuticular Hb2 [Bos taurus] >AAI33394.1 KRT82 protein [Bos taurus] >DAA29986.1 TPA: keratin 82 [Bos taurus];XP_012004035.1//PREDICTED: keratin, type II cuticular Hb2 [Ovis aries musimon];XP_006058529.1//PREDICTED: keratin, type II cuticular Hb2 [Bubalus bubalis];XP_019815582.1//PREDICTED: kera…
102275059	1912	20	3	-2.743	0.000196462	Down	0.000182741	HOXC13	GO:0005634//nucleus	GO:0043565//sequence-specific DNA binding	GO:0006355//regulation of transcription, DNA-templated	K09298//homeobox protein HoxA/C/D13	XP_003355469.1//PREDICTED: homeobox protein Hox-C13 [Sus scrofa];NP_001076959.1//homeobox protein Hox-C13 [Bos taurus] >AAI23830.1 HOXC13 protein [Bos taurus];ELR51795.1//Homeobox protein Hox-C13, partial [Bos mutus];XP_006063797.1//PREDICTED: homeobox protein Hox-C13 [Bubalus bubalis];XP_010856401.1//PREDICTED: homeobox protein Hox-C13 [Bison bison bison]
102271828	1134	3	20	2.73093	0.000208935	Up	0.000195098	CPLX2	GO:0030425//dendrite;GO:0005634//nucleus;GO:0030054//cell junction;GO:0043195//terminal bouton;GO:0042629//mast cell granule;GO:0043025//neuronal cell body;GO:0005829//cytosol;GO:0070554//synaptobrevin 2-SNAP-25-syntaxin-3-complexin complex;GO:0031201//SNARE complex;GO:0045202//synapse;GO:0070033//synaptobrevin 2-SNAP-25-syntaxin-1a-complexin II complex	GO:0000149//SNARE binding;GO:0017075//syntaxin-1 binding;GO:0048306//calcium-dependent protein binding;GO:0019905//syntaxin binding	GO:0007399//nervous system development;GO:0030154//cell differentiation;GO:0006904//vesicle docking involved in exocytosis;GO:0043303//mast cell degranulation;GO:0017157//regulation of exocytosis;GO:0016079//synaptic vesicle exocytosis;GO:0006836//neurotransmitter transport;GO:0031915//positive regulation of synaptic plasticity	K15294//complexin-1/2	XP_017516463.1//PREDICTED: complexin-2 [Manis javanica] >XP_017516464.1 PREDICTED: complexin-2 [Manis javanica] >XP_017516465.1 PREDICTED: complexin-2 [Manis javanica];NP_006641.1//complexin-2 [Homo sapiens] >NP_034076.1 complexin-2 [Mus musculus] >NP_446330.1 complexin-2 [Rattus norvegicus] >NP_776708.1 complexin-2 [Bos taurus] >NP_001008221.1 complexin-2 [Homo sapiens] >NP_001232357.1 putative …
102287457	4281	3	20	2.73093	0.000208935	Up	0.000195098	ATP13A5	NA	NA	NA	K14951//cation-transporting ATPase 13A3/4/5 [EC:3.6.3.-]	XP_010830545.1//PREDICTED: probable cation-transporting ATPase 13A5, partial [Bison bison bison];XP_010822988.1//PREDICTED: probable cation-transporting ATPase 13A5 isoform X1 [Bos taurus] >XP_010799567.1 PREDICTED: probable cation-transporting ATPase 13A5 isoform X1 [Bos taurus];XP_004003085.1//PREDICTED: probable cation-transporting ATPase 13A5 isoform X1 [Ovis aries];XP_010822989.1//PREDICTED:…
102268798	2470	20	51	1.34446	0.000209942	Up	0.000196096	LOC102268798	NA	NA	NA	K16498//protocadherin delta 1	XP_005892240.1//PREDICTED: protocadherin-9-like, partial [Bos mutus];XP_020734631.1//protocadherin-9-like [Odocoileus virginianus texanus];XP_005969843.1//PREDICTED: protocadherin-9-like [Pantholops hodgsonii];XP_006057687.1//PREDICTED: protocadherin-9-like, partial [Bubalus bubalis];XP_002691922.1//PREDICTED: protocadherin-9 isoform X1 [Bos taurus] >XP_003582918.1 PREDICTED: protocadherin-9 isof…
novel_G000814	612	20.59	51.81	1.32525	0.000219328	Up	0.000205502	NA	NA	NA	NA	NA	XP_014332075.1//PREDICTED: coiled-coil domain-containing protein C1orf110 homolog isoform X1 [Bos mutus]
novel_G000289	1327	13.15	0	-4.72303	0.000223702	Down	0.00020985	NA	NA	NA	NA	K11268//N-acetyltransferase [EC:2.3.1.-]	XP_010837896.1//PREDICTED: N-acetyltransferase ESCO2 [Bison bison bison] >XP_019821399.1 PREDICTED: N-acetyltransferase ESCO2 isoform X1 [Bos indicus]
102271462	938	55	23	-1.26384	0.000234382	Down	0.000220553	LOC102271462	GO:0005765//lysosomal membrane;GO:0032588//trans-Golgi network membrane;GO:0031901//early endosome membrane;GO:0031902//late endosome membrane;GO:0016021//integral component of membrane;GO:0005789//endoplasmic reticulum membrane;GO:0005886//plasma membrane	GO:0042287//MHC protein binding;GO:0061630//ubiquitin protein ligase activity;GO:0008270//zinc ion binding	GO:0006955//immune response;GO:0002495//antigen processing and presentation of peptide antigen via MHC class II;GO:0000209//protein polyubiquitination	K10656//E3 ubiquitin-protein ligase MARCH1/8 [EC:2.3.2.27]	XP_006066883.1//PREDICTED: E3 ubiquitin-protein ligase MARCH1 [Bubalus bubalis];NP_001180078.1//E3 ubiquitin-protein ligase MARCH1 [Bos taurus] >XP_010856645.1 PREDICTED: E3 ubiquitin-protein ligase MARCH1 [Bison bison bison] >XP_019817742.1 PREDICTED: E3 ubiquitin-protein ligase MARCH1 [Bos indicus];DAA28949.1//TPA: membrane-associated ring finger (C3HC4) 1-like [Bos taurus];XP_014951825.1//PRED…
102279858	1836	26	6	-2.12151	0.000251661	Down	0.000238001	IL18RAP	NA	NA	NA	K05174//interleukin 18 receptor accessory protein	XP_010812832.1//PREDICTED: LOW QUALITY PROTEIN: interleukin-18 receptor accessory protein [Bos taurus] >XP_010808141.1 PREDICTED: LOW QUALITY PROTEIN: interleukin-18 receptor accessory protein [Bos taurus];XP_005900004.1//PREDICTED: LOW QUALITY PROTEIN: interleukin-18 receptor accessory protein [Bos mutus];XP_006060725.1//PREDICTED: LOW QUALITY PROTEIN: interleukin-18 receptor accessory protein […
102267937	3466	31.98	68.54	1.09374	0.000258212	Up	0.000244447	LOC102267937	GO:0005615//extracellular space	GO:0052594//aminoacetone:oxygen oxidoreductase(deaminating) activity;GO:0008131//primary amine oxidase activity;GO:0005507//copper ion binding;GO:0048038//quinone binding;GO:0052596//phenethylamine:oxygen oxidoreductase (deaminating) activity;GO:0052595//aliphatic-amine oxidase activity;GO:0052593//tryptamine:oxygen oxidoreductase (deaminating) activity	GO:0009308//amine metabolic process	K00276//primary-amine oxidase [EC:1.4.3.21]	NP_001124236.1//primary amine oxidase, liver isozyme precursor [Bos taurus] >Q29437.1 RecName: Full=Primary amine oxidase, liver isozyme; AltName: Full=Amine oxidase [copper-containing]; AltName: Full=Copper amine oxidase; AltName: Full=Serum amine oxidase; Short=SAO; Flags: Precursor >AAA30525.1 serum amine oxidase [Bos taurus] >AAB30397.1 copper amine oxidase [Bos taurus] >DAA18501.1 TPA: prima…
novel_G000341	2403	12.88	0	-4.6931	0.000261704	Down	0.000248008	NA	NA	NA	NA	K09228//KRAB domain-containing zinc finger protein;K19832//nitric oxide-associated protein 1	XP_012770936.1//hypothetical protein, conserved [Babesia bigemina] >CDR71995.1 hypothetical protein, conserved [Babesia bigemina]
102285062	408	5	24	2.257	0.000264625	Up	0.000250923	GHRH	GO:0005615//extracellular space;GO:0005622//intracellular;GO:0043195//terminal bouton	GO:0016608//growth hormone-releasing hormone activity;GO:0031770//growth hormone-releasing hormone receptor binding	GO:0021984//adenohypophysis development;GO:0032024//positive regulation of insulin secretion;GO:1903489//positive regulation of lactation;GO:0032094//response to food;GO:0071277//cellular response to calcium ion;GO:0030252//growth hormone secretion;GO:0040018//positive regulation of multicellular organism growth;GO:0007189//adenylate cyclase-activating G-protein coupled receptor signaling pathway…	K05260//growth hormone-releasing hormone	XP_020747787.1//somatoliberin [Odocoileus virginianus texanus];XP_005688590.1//PREDICTED: somatoliberin [Capra hircus] >XP_005968130.1 PREDICTED: somatoliberin [Pantholops hodgsonii];XP_006051819.1//PREDICTED: somatoliberin [Bubalus bubalis];ELR56205.1//Somatoliberin, partial [Bos mutus];NP_847895.1//somatoliberin precursor [Bos taurus] >XP_005896065.1 PREDICTED: somatoliberin [Bos mutus] >XP_010…
106700785	834	12.78	0	-4.68185	0.000277624	Down	0.000263865	LOC106700785	NA	NA	NA	K01623//fructose-bisphosphate aldolase, class I [EC:4.1.2.13]	XP_020740244.1//late cornified envelope-like proline-rich protein 1 [Odocoileus virginianus texanus] >XP_020740245.1 late cornified envelope-like proline-rich protein 1 [Odocoileus virginianus texanus];XP_014961247.1//PREDICTED: late cornified envelope-like proline-rich protein 1 [Ovis aries musimon] >XP_014961248.1 PREDICTED: late cornified envelope-like proline-rich protein 1 [Ovis aries musimo…
102288385	1138	75	37	-1.0254	0.000278253	Down	0.000264579	MAP1LC3C	GO:0005829//cytosol;GO:0036464//cytoplasmic ribonucleoprotein granule;GO:0005776//autophagosome;GO:0000421//autophagosome membrane	GO:0031625//ubiquitin protein ligase binding	GO:0097352//autophagosome maturation;GO:0009267//cellular response to starvation;GO:0006995//cellular response to nitrogen starvation;GO:0006914//autophagy;GO:0000045//autophagosome assembly;GO:0035973//aggrephagy;GO:0000422//autophagy of mitochondrion	K10435//microtubule-associated protein 1 light chain	XP_020725664.1//microtubule-associated proteins 1A/1B light chain 3C [Odocoileus virginianus texanus];NP_001094528.1//microtubule-associated proteins 1A/1B light chain 3C [Bos taurus] >XP_005897266.1 PREDICTED: microtubule-associated proteins 1A/1B light chain 3C [Bos mutus] >XP_010811423.1 PREDICTED: microtubule-associated proteins 1A/1B light chain 3C isoform X1 [Bos taurus] >XP_010834983.1 PRE…
102270642	2115	2	17	3.08143	0.000278941	Up	0.00026535	SNTG2	NA	NA	NA	K12076//disks large protein 1;K12196//vacuolar protein-sorting-associated protein 4	XP_010846740.1//PREDICTED: gamma-2-syntrophin [Bison bison bison];XP_014961423.1//PREDICTED: gamma-2-syntrophin isoform X2 [Ovis aries musimon];XP_017908279.1//PREDICTED: gamma-2-syntrophin [Capra hircus];XP_005962149.1//PREDICTED: gamma-2-syntrophin [Pantholops hodgsonii];XP_005889432.2//PREDICTED: LOW QUALITY PROTEIN: gamma-2-syntrophin [Bos mutus]
106701531	1154	59	26	-1.18824	0.0002812	Down	0.000267616	LOC106701531	NA	NA	NA	K06543//killer cell lectin-like receptor subfamily B;K10075//killer cell lectin-like receptor subfamily F member 1	XP_015318970.1//PREDICTED: killer cell lectin-like receptor subfamily F member 1 isoform X6 [Bos taurus];XP_019815706.1//PREDICTED: killer cell lectin-like receptor subfamily F member 1 [Bos indicus];XP_002704478.3//PREDICTED: killer cell lectin-like receptor subfamily F member 1 isoform X1 [Bos taurus] >XP_002687883.3 PREDICTED: killer cell lectin-like receptor subfamily F member 1 isoform X1 [B…
102273444	835	18	47	1.37863	0.000281776	Up	0.000268242	RNASE12	NA	NA	NA	K01168//pancreatic ribonuclease [EC:3.1.27.5];K16633//ribonuclease 11 [EC:3.1.27.-]	XP_006048448.1//PREDICTED: probable inactive ribonuclease-like protein 12 isoform X1 [Bubalus bubalis];XP_019823994.1//PREDICTED: probable inactive ribonuclease-like protein 12 isoform X1 [Bos indicus];XP_006048449.1//PREDICTED: probable inactive ribonuclease-like protein 12 isoform X2 [Bubalus bubalis];XP_014335657.1//PREDICTED: probable inactive ribonuclease-like protein 12 isoform X2 [Bos mutu…
102281838	1680	0	12.7	4.66072	0.000301069	Up	0.000287571	LY6G5B	NA	NA	NA	K20005//lymphocyte antigen 6 complex locus protein G5	XP_004018997.2//PREDICTED: lymphocyte antigen 6 complex locus protein G5b isoform X2 [Ovis aries] >XP_012018791.1 PREDICTED: lymphocyte antigen 6 complex locus protein G5b isoform X2 [Ovis aries musimon];XP_005696640.1//PREDICTED: lymphocyte antigen 6 complex locus protein G5b [Capra hircus];XP_005965443.1//PREDICTED: lymphocyte antigen 6 complex locus protein G5b isoform X2 [Pantholops hodgsonii…
102275720	2196	69	33	-1.07017	0.000304262	Down	0.000290874	ADAMDEC1	NA	NA	NA	K08634//ADAM-like, decysin 1 [EC:3.4.24.-]	XP_010806362.1//PREDICTED: ADAM DEC1 isoform X3 [Bos taurus];XP_019821931.1//PREDICTED: ADAM DEC1 isoform X2 [Bos indicus];XP_010846518.1//PREDICTED: disintegrin and metalloproteinase domain-containing protein 28-like isoform X1 [Bison bison bison];XP_005210336.1//PREDICTED: ADAM DEC1 isoform X4 [Bos taurus]
102280824	2850	33	10	-1.7285	0.000318637	Down	0.000305192	KSR2	GO:0005829//cytosol;GO:0005886//plasma membrane	GO:0046872//metal ion binding;GO:0005524//ATP binding;GO:0004672//protein kinase activity;GO:0004871//signal transducer activity	GO:0006468//protein phosphorylation;GO:0043410//positive regulation of MAPK cascade;GO:0019722//calcium-mediated signaling	K18529//kinase suppressor of Ras 2 [EC:2.7.11.1]	XP_005217991.1//PREDICTED: kinase suppressor of Ras 2 isoform X1 [Bos taurus];XP_019322873.1//PREDICTED: kinase suppressor of Ras 2 [Panthera pardus];ELR61800.1//Kinase suppressor of Ras 2, partial [Bos mutus];NP_001193791.1//kinase suppressor of Ras 2 [Bos taurus] >DAA20694.1 TPA: Kinase suppressor of Ras 2-like [Bos taurus];XP_005888368.1//PREDICTED: kinase suppressor of Ras 2 [Bos mutus];XP_01…
102271172	2338	24	56	1.21635	0.000319916	Up	0.00030655	SLC6A7	GO:0005887//integral component of plasma membrane	GO:0015193//L-proline transmembrane transporter activity;GO:0005328//neurotransmitter:sodium symporter activity	NA	K05038//solute carrier family 6 (neurotransmitter transporter, amino acid) member 5/7/9/14	XP_006040990.1//PREDICTED: sodium-dependent proline transporter [Bubalus bubalis];XP_010848864.1//PREDICTED: sodium-dependent proline transporter [Bison bison bison];XP_011968783.1//PREDICTED: sodium-dependent proline transporter [Ovis aries musimon];NP_001095701.1//sodium-dependent proline transporter [Bos taurus] >XP_005901117.1 PREDICTED: sodium-dependent proline transporter [Bos mutus] >XP_01…
102281066	5846	28	62	1.1408	0.000320456	Up	0.000307157	NPAS3	NA	NA	NA	K09098//neuronal PAS domain-containing protein 1/3	XP_011985097.1//PREDICTED: neuronal PAS domain-containing protein 3 isoform X5 [Ovis aries musimon];DAA17492.1//TPA: neuronal PAS domain protein 3 [Bos taurus];ELR54370.1//Neuronal PAS domain-containing protein 3, partial [Bos mutus];XP_005898625.1//PREDICTED: neuronal PAS domain-containing protein 3 [Bos mutus];XP_015314776.1//PREDICTED: neuronal PAS domain-containing protein 3, partial [Bos tau…
102288008	2042	10	33	1.71643	0.000349007	Up	0.000336268	WNT2	GO:0005615//extracellular space;GO:0005886//plasma membrane;GO:0005737//cytoplasm;GO:0005578//proteinaceous extracellular matrix	GO:0005125//cytokine activity;GO:0005102//signaling receptor binding;GO:0005109//frizzled binding	GO:0060492//lung induction;GO:0060317//cardiac epithelial to mesenchymal transition;GO:0033278//cell proliferation in midbrain;GO:0060501//positive regulation of epithelial cell proliferation involved in lung morphogenesis;GO:0071560//cellular response to transforming growth factor beta stimulus;GO:0051091//positive regulation of DNA binding transcription factor activity;GO:1904954//canonical Wnt…	K00182//wingless-type MMTV integration site family, member 2	XP_020755426.1//protein Wnt-2 isoform X2 [Odocoileus virginianus texanus];XP_005961077.1//PREDICTED: protein Wnt-2 [Pantholops hodgsonii];XP_005899204.1//PREDICTED: protein Wnt-2 [Bos mutus] >XP_010829522.1 PREDICTED: protein Wnt-2 [Bison bison bison] >XP_010829523.1 PREDICTED: protein Wnt-2 [Bison bison bison] >ELR53982.1 Protein Wnt-2 [Bos mutus];NP_001013019.1//protein Wnt-2 precursor [Bos tau…
102269468	1315	3	19	2.65693	0.000358617	Up	0.000346026	LOC102269468	NA	NA	NA	NA	XP_014962935.1//PREDICTED: uncharacterized protein C10orf62 homolog [Ovis aries musimon];XP_014335412.1//PREDICTED: uncharacterized protein C10orf62 homolog [Bos mutus];XP_011958558.1//PREDICTED: LOW QUALITY PROTEIN: uncharacterized protein C10orf62 homolog [Ovis aries];XP_005984506.1//PREDICTED: uncharacterized protein C10orf62 homolog [Pantholops hodgsonii];XP_006061249.1//PREDICTED: uncharacte…
102276449	989	21	50.97	1.27322	0.000369982	Up	0.000357763	LOC102276449	NA	NA	NA	K10739//replication factor A2	XP_005891887.1//PREDICTED: replication protein A 32 kDa subunit [Bos mutus];XP_010828451.1//PREDICTED: replication protein A 32 kDa subunit isoform X1 [Bison bison bison];XP_019835755.1//PREDICTED: replication protein A 32 kDa subunit isoform X1 [Bos indicus];ELR59190.1//Replication protein A 32 kDa subunit [Bos mutus];XP_005676843.2//PREDICTED: replication protein A 32 kDa subunit [Capra hircus]
102286627	7095	16	43	1.42023	0.000375901	Up	0.000363783	SPTB	NA	NA	NA	K06115//spectrin beta	XP_012579934.1//PREDICTED: spectrin beta chain, erythrocytic isoform X1 [Condylura cristata];XP_004681841.1//PREDICTED: spectrin beta chain, erythrocytic isoform X2 [Condylura cristata];XP_020734842.1//spectrin beta chain, erythrocytic [Odocoileus virginianus texanus];BAD92652.1//spectrin, beta, erythrocytic (includes spherocytosis, clinical type I) variant, partial [Homo sapiens];XP_007449093.1/…
102271533	5369	25	57	1.183	0.000379421	Up	0.000367417	ADGRB3	NA	NA	NA	K04598//brain-specific angiogenesis inhibitor 3	XP_005963882.1//PREDICTED: brain-specific angiogenesis inhibitor 3 [Pantholops hodgsonii];XP_005688812.1//PREDICTED: adhesion G protein-coupled receptor B3 [Capra hircus] >XP_017914300.1 PREDICTED: adhesion G protein-coupled receptor B3 [Capra hircus];XP_010846806.1//PREDICTED: brain-specific angiogenesis inhibitor 3 [Bison bison bison];XP_005897528.1//PREDICTED: adhesion G protein-coupled recept…
102265171	5178	9	31	1.77823	0.000379818	Up	0.00036796	CFAP43	NA	NA	NA	K20478//golgin subfamily B member 1	XP_007470503.1//PREDICTED: WD repeat-containing protein 96 [Lipotes vexillifer];XP_007172151.1//PREDICTED: WD repeat-containing protein 96 isoform X1 [Balaenoptera acutorostrata scammoni];DAA14922.1//TPA: hypothetical protein BOS_23493 [Bos taurus];XP_004265925.1//PREDICTED: cilia- and flagella-associated protein 43 [Orcinus orca];XP_007113483.1//PREDICTED: WD repeat-containing protein 96 [Physet…
102281377	1760	49	20	-1.29882	0.000380176	Down	0.000368359	WNT3	NA	NA	NA	K00312//wingless-type MMTV integration site family, member 3	XP_019799968.1//PREDICTED: proto-oncogene Wnt-3 isoform X2 [Tursiops truncatus] >XP_019799969.1 PREDICTED: proto-oncogene Wnt-3 isoform X2 [Tursiops truncatus];XP_012004993.1//PREDICTED: proto-oncogene Wnt-3 isoform X2 [Ovis aries musimon];XP_012004994.1//PREDICTED: proto-oncogene Wnt-3 isoform X3 [Ovis aries musimon];XP_019799967.1//PREDICTED: proto-oncogene Wnt-3 isoform X1 [Tursiops truncatus]
102266999	1995	21	4	-2.39835	0.000384341	Down	0.000372662	IRG1	NA	GO:0047613//aconitate decarboxylase activity	GO:0006952//defense response;GO:0002760//positive regulation of antimicrobial humoral response;GO:0072573//tolerance induction to lipopolysaccharide	K17724//aconitate decarboxylase [EC:4.1.1.6]	XP_019827141.1//PREDICTED: cis-aconitate decarboxylase [Bos indicus];XP_011977106.1//PREDICTED: cis-aconitate decarboxylase isoform X1 [Ovis aries musimon];XP_012040188.1//PREDICTED: cis-aconitate decarboxylase isoform X1 [Ovis aries];XP_014332300.1//PREDICTED: cis-aconitate decarboxylase [Bos mutus];ELR59667.1//Immune-responsive 1 protein-like protein, partial [Bos mutus]
106701016	641	55	24	-1.20243	0.000393319	Down	0.000381804	LOC106701016	NA	NA	NA	K01394//matrix metalloproteinase-3 (stromelysin 1, progelatinase) [EC:3.4.24.17]	XP_014334843.1//PREDICTED: stromelysin-1-like [Bos mutus];NP_001193566.1//stromelysin-1 precursor [Bos taurus];DAA22484.1//TPA: matrix metallopeptidase 3 (stromelysin 1, progelatinase) [Bos taurus];XP_006063126.1//PREDICTED: stromelysin-1 isoform X1 [Bubalus bubalis];XP_017915385.1//PREDICTED: stromelysin-1 [Capra hircus]
102269763	1954	18	46	1.3476	0.000406267	Up	0.000395501	PRKG2	NA	GO:0005524//ATP binding;GO:0004692//cGMP-dependent protein kinase activity;GO:0030553//cGMP binding	NA	K19477//cGMP-dependent protein kinase 2 [EC:2.7.11.12]	NP_001137571.1//cGMP-dependent protein kinase 2 [Bos taurus] >XP_006068242.1 PREDICTED: cGMP-dependent protein kinase 2 isoform X1 [Bubalus bubalis] >XP_010844211.1 PREDICTED: cGMP-dependent protein kinase 2 isoform X1 [Bison bison bison] >XP_019818557.1 PREDICTED: cGMP-dependent protein kinase 2 [Bos indicus];ADE42983.1//cGMP-dependant type II protein kinase [Bos taurus];XP_005681875.2//PREDICTE…
102284017	2750	15	41	1.44462	0.000431309	Up	0.000421857	NEK10	NA	NA	NA	K20879//NIMA (never in mitosis gene a)-related kinase 10 [EC:2.7.11.1]	XP_011954672.1//PREDICTED: serine/threonine-protein kinase Nek10 isoform X1 [Ovis aries] >XP_011954673.1 PREDICTED: serine/threonine-protein kinase Nek10 isoform X1 [Ovis aries] >XP_011954675.1 PREDICTED: serine/threonine-protein kinase Nek10 isoform X1 [Ovis aries] >XP_014957686.1 PREDICTED: serine/threonine-protein kinase Nek10 isoform X1 [Ovis aries];ELR46202.1//Serine/threonine-protein kinase…
novel_G000627	355	59	27	-1.13379	0.000456095	Down	0.00044686	NA	NA	NA	NA	K06553//pre-B lymphocyte gene;K10180//T-box protein 6;K06554//immunoglobulin lambda-like polypeptide 1	ELR46562.1//hypothetical protein M91_13462, partial [Bos mutus]
102279585	2354	16	2	-3.00604	0.000466266	Down	0.000457926	LOC102279585	NA	NA	NA	K08443//egf-like module containing, mucin-like, hormone receptor-like 2	XP_005208654.1//PREDICTED: adhesion G protein-coupled receptor E2 isoform X2 [Bos taurus] >XP_005198897.2 PREDICTED: adhesion G protein-coupled receptor E2 isoform X2 [Bos taurus];XP_015327426.1//PREDICTED: adhesion G protein-coupled receptor E2 isoform X1 [Bos taurus] >XP_015319498.1 PREDICTED: adhesion G protein-coupled receptor E2 isoform X1 [Bos taurus];XP_020771169.1//adhesion G protein-coup…
102269246	1111	66	32	-1.05043	0.000490144	Down	0.00048263	LOC102269246	GO:0005615//extracellular space	GO:0008083//growth factor activity;GO:0045236//CXCR chemokine receptor binding;GO:0008009//chemokine activity	GO:0007186//G-protein coupled receptor signaling pathway;GO:0090023//positive regulation of neutrophil chemotaxis;GO:0042127//regulation of cell proliferation;GO:0006955//immune response;GO:0070098//chemokine-mediated signaling pathway;GO:0032496//response to lipopolysaccharide;GO:0006954//inflammatory response	K05505//C-X-C motif chemokine 1/2/3	XP_010836479.1//PREDICTED: growth-regulated protein homolog gamma [Bison bison bison];ELR59603.1//Growth-regulated protein-like protein gamma [Bos mutus];XP_005891312.1//PREDICTED: growth-regulated protein homolog gamma [Bos mutus];NP_001041630.1//growth-regulated protein homolog beta precursor [Bos taurus] >O46677.1 RecName: Full=Growth-regulated protein homolog beta; Short=GRO-beta; Flags: Prec…
102277180	3218	2	16	2.99396	0.000490144	Up	0.000482739	MUC15	GO:0016021//integral component of membrane;GO:0005576//extracellular region;GO:0005886//plasma membrane	NA	NA	K19498//anoctamin-3	XP_010811021.1//PREDICTED: mucin-15 isoform X1 [Bos taurus] >DAA21852.1 TPA: mucin-15 precursor [Bos taurus];NP_788804.1//mucin-15 precursor [Bos taurus] >Q8MI01.1 RecName: Full=Mucin-15; Short=MUC-15; AltName: Full=Component II; AltName: Full=Glycoprotein 4; AltName: Full=Glycoprotein C; AltName: Full=PAS3; AltName: Full=PASIII; Flags: Precursor >CAD10622.1 MUC15 protein [Bos taurus];XP_00589071…
102269476	3638	2	16	2.99396	0.000490144	Up	0.000482739	LEPR	NA	NA	NA	K05062//leptin receptor	XP_020733402.1//leptin receptor isoform X4 [Odocoileus virginianus texanus];XP_019775486.1//PREDICTED: leptin receptor isoform X2 [Tursiops truncatus];XP_004281672.1//PREDICTED: leptin receptor isoform X1 [Orcinus orca];XP_017900715.1//PREDICTED: leptin receptor isoform X3 [Capra hircus];XP_005970185.1//PREDICTED: leptin receptor-like isoform X1 [Pantholops hodgsonii]
102278882	7704	14	39	1.47201	0.000494465	Up	0.000487476	LOC102278882	NA	NA	NA	K17531//obscurin-RhoGEF [EC:2.7.11.1]	XP_015327313.1//PREDICTED: obscurin isoform X16 [Bos taurus];XP_015327311.1//PREDICTED: obscurin isoform X14 [Bos taurus];XP_015327309.1//PREDICTED: obscurin isoform X12 [Bos taurus];XP_015327310.1//PREDICTED: obscurin isoform X13 [Bos taurus];XP_014333084.1//PREDICTED: LOW QUALITY PROTEIN: obscurin-like, partial [Bos mutus]
novel_G000469	629	2.57	17.33	2.74739	0.000510247	Up	0.000503885	NA	NA	NA	NA	NA	XP_017825717.1//PREDICTED: type II inositol 3,4-bisphosphate 4-phosphatase isoform X4 [Callithrix jacchus]
102276173	1802	23	53	1.19832	0.00052527	Up	0.000519597	ATL1	NA	NA	NA	K17339//atlastin [EC:3.6.5.-]	XP_006731179.1//PREDICTED: atlastin-1 isoform X1 [Leptonychotes weddellii];XP_008691416.1//PREDICTED: atlastin-1 isoform X1 [Ursus maritimus];XP_006731180.1//PREDICTED: atlastin-1 isoform X2 [Leptonychotes weddellii];XP_005867963.1//PREDICTED: atlastin-1 isoform X2 [Myotis brandtii] >XP_014396492.1 PREDICTED: atlastin-1 isoform X2 [Myotis brandtii];XP_008691424.1//PREDICTED: atlastin-1 isoform X2…
102278392	916	23	53	1.19832	0.00052527	Up	0.000519597	ZC2HC1B	NA	GO:0046872//metal ion binding	NA	K00234//succinate dehydrogenase (ubiquinone) flavoprotein subunit [EC:1.3.5.1]	XP_005211074.1//PREDICTED: zinc finger C2HC domain-containing protein 1B isoform X1 [Bos taurus];XP_005974989.1//PREDICTED: zinc finger C2HC domain-containing protein 1B [Pantholops hodgsonii];NP_001070531.1//zinc finger C2HC domain-containing protein 1B [Bos taurus] >Q32KN7.1 RecName: Full=Zinc finger C2HC domain-containing protein 1B >AAI10004.1 Chromosome 6 open reading frame 94 ortholog [Bos …
102287751	815	9	30	1.73093	0.000585903	Up	0.000583888	TM4SF5	GO:0016021//integral component of membrane	NA	NA	NA	XP_004012659.1//PREDICTED: transmembrane 4 L6 family member 5 [Ovis aries] >XP_011978128.1 PREDICTED: transmembrane 4 L6 family member 5 [Ovis aries musimon] >XP_017920024.1 PREDICTED: transmembrane 4 L6 family member 5 [Capra hircus];XP_005906112.1//PREDICTED: LOW QUALITY PROTEIN: transmembrane 4 L6 family member 5 [Bos mutus];XP_019838150.1//PREDICTED: transmembrane 4 L6 family member 5 [Bos in…
102282875	1161	9	30	1.73093	0.000585903	Up	0.000583888	NANOS3	NA	NA	NA	K18761//protein nanos 3	XP_019819574.1//PREDICTED: nanos homolog 3 [Bos indicus] >ELR62032.1 Nanos-like protein 3 [Bos mutus];XP_004748329.1//PREDICTED: nanos homolog 3 [Mustela putorius furo];XP_006079947.1//PREDICTED: nanos homolog 3 isoform X1 [Bubalus bubalis];DAA28102.1//TPA: nanos homolog 3-like isoform 1 [Bos taurus];XP_006079948.1//PREDICTED: nanos homolog 3 isoform X2 [Bubalus bubalis]
102267548	1986	1	13	3.6944	0.000587119	Up	0.000585427	LOC102267548	NA	NA	NA	K08131//collagen, type IX, alpha;K19720//collagen, type III, alpha	XP_010828028.1//PREDICTED: uncharacterized protein C2orf81 homolog [Bison bison bison];XP_005906783.1//PREDICTED: uncharacterized protein C2orf81 homolog [Bos mutus];ELR48355.1//hypothetical protein M91_06118, partial [Bos mutus];XP_019825451.1//PREDICTED: uncharacterized protein C2orf81 homolog [Bos indicus];NP_001103658.2//uncharacterized protein C2orf81 homolog [Bos taurus] >DAA24873.1 TPA: hy…
102279683	1299	24	54	1.16389	0.000619579	Up	0.000619944	ZSCAN23	NA	NA	NA	K09228//KRAB domain-containing zinc finger protein	XP_007179166.1//PREDICTED: zinc finger and SCAN domain-containing protein 12 [Balaenoptera acutorostrata scammoni];XP_010972995.1//PREDICTED: zinc finger and SCAN domain-containing protein 23-like isoform X4 [Camelus dromedarius];XP_006051513.1//PREDICTED: zinc finger and SCAN domain-containing protein 12 [Bubalus bubalis];XP_010972431.1//PREDICTED: LOW QUALITY PROTEIN: zinc finger and SCAN domai…
novel_G000789	289	22.25	51.28	1.19855	0.000638097	Up	0.000639714	NA	GO:0005850//eukaryotic translation initiation factor 2 complex	GO:0003743//translation initiation factor activity	GO:0001701//in utero embryonic development;GO:0008584//male gonad development;GO:0002176//male germ cell proliferation	K03238//translation initiation factor 2 subunit 2	XP_018974833.1//PREDICTED: eukaryotic translation initiation factor 2 subunit 2-like [Cyprinus carpio]
106701642	1197	55	25	-1.14354	0.0006405	Down	0.00064248	LOC106701642	NA	NA	NA	K00485//dimethylaniline monooxygenase (N-oxide forming) [EC:1.14.13.8]	XP_019823273.1//PREDICTED: endogenous retrovirus group K member 7 Env polyprotein-like [Bos indicus];XP_015328458.1//PREDICTED: endogenous retrovirus group K member 7 Env polyprotein-like [Bos taurus] >XP_015320420.1 PREDICTED: endogenous retrovirus group K member 7 Env polyprotein-like [Bos taurus];XP_019831610.1//PREDICTED: LOW QUALITY PROTEIN: endogenous retrovirus group K member 25 Env polypr…
102280118	3724	20	4	-2.32797	0.000641861	Down	0.000643934	TCHHL1	NA	NA	NA	K14211//elastin;K18626//trichohyalin	ELR56980.1//Trichohyalin-like protein 1, partial [Bos mutus];XP_005895041.1//PREDICTED: trichohyalin-like protein 1 [Bos mutus];DAA31742.1//TPA: trichohyalin-like 1 [Bos taurus];XP_010855768.1//PREDICTED: trichohyalin-like protein 1 [Bison bison bison];AAI49209.1//TCHHL1 protein, partial [Bos taurus]
102270098	1634	7	26	1.88705	0.000676163	Up	0.000680977	LOC102270098	NA	NA	NA	K05107//Eph receptor A6 [EC:2.7.10.1]	XP_010846692.1//PREDICTED: ephrin type-A receptor 6 isoform X2 [Bison bison bison];XP_010799293.1//PREDICTED: ephrin type-A receptor 6 isoform X1 [Bos taurus] >XP_015317431.1 PREDICTED: ephrin type-A receptor 6 isoform X1 [Bos taurus];XP_010799299.1//PREDICTED: ephrin type-A receptor 6 isoform X2 [Bos taurus] >XP_015317432.1 PREDICTED: ephrin type-A receptor 6 isoform X2 [Bos taurus];XP_010846690…
102273057	2001	4	20	2.31589	0.000681616	Up	0.000687036	LOC102273057	NA	NA	NA	K16493//protocadherin alpha	XP_014649463.1//PREDICTED: protocadherin alpha-5-like [Ceratotherium simum simum];XP_006062784.1//PREDICTED: protocadherin alpha-4-like [Bubalus bubalis];XP_005963270.1//PREDICTED: protocadherin alpha-11 [Pantholops hodgsonii];XP_016061034.1//PREDICTED: protocadherin alpha-11-like [Miniopterus natalensis]
102287817	2000	4	20	2.31589	0.000681616	Up	0.000687036	LRRC4B	NA	NA	NA	K16360//netrin-G3 ligand	XP_016061419.1//PREDICTED: leucine-rich repeat-containing protein 4B [Miniopterus natalensis];XP_005898506.1//PREDICTED: leucine-rich repeat-containing protein 4B [Bos mutus];XP_019280873.1//PREDICTED: leucine-rich repeat-containing protein 4B [Panthera pardus];XP_010945436.1//PREDICTED: leucine-rich repeat-containing protein 4B [Camelus bactrianus];XP_011801893.1//PREDICTED: leucine-rich repeat-…
102272449	2085	29	61	1.06672	0.000691001	Up	0.000697071	FZD9	GO:0009986//cell surface;GO:0016021//integral component of membrane;GO:0031527//filopodium membrane;GO:0048471//perinuclear region of cytoplasm	GO:0042813//Wnt-activated receptor activity;GO:0046982//protein heterodimerization activity;GO:0017147//Wnt-protein binding;GO:0042803//protein homodimerization activity;GO:0004930//G-protein coupled receptor activity	GO:0035567//non-canonical Wnt signaling pathway;GO:0043524//negative regulation of neuron apoptotic process;GO:0001503//ossification;GO:0090263//positive regulation of canonical Wnt signaling pathway;GO:2000179//positive regulation of neural precursor cell proliferation;GO:0007405//neuroblast proliferation;GO:0030501//positive regulation of bone mineralization;GO:0060070//canonical Wnt signaling …	K02842//frizzled 9/10	ELR58466.1//Frizzled-9, partial [Bos mutus];XP_002698235.1//PREDICTED: frizzled-9 [Bos taurus] >XP_599625.4 PREDICTED: frizzled-9 [Bos taurus] >DAA15182.1 TPA: frizzled homolog 9 [Bos taurus];XP_011978499.1//PREDICTED: frizzled-9 [Ovis aries musimon];XP_010852654.1//PREDICTED: frizzled-9 [Bison bison bison];XP_005892934.1//PREDICTED: frizzled-9 [Bos mutus]
102272195	4059	19	46	1.2696	0.00070844	Up	0.000715914	LOC102272195	NA	NA	NA	K16493//protocadherin alpha	XP_006062784.1//PREDICTED: protocadherin alpha-4-like [Bubalus bubalis];XP_010848917.1//PREDICTED: uncharacterized protein LOC104996355 [Bison bison bison];XP_015327747.1//PREDICTED: protocadherin-16-like [Bos taurus];XP_010848920.1//PREDICTED: protocadherin alpha-9-like [Bison bison bison];XP_014335041.1//PREDICTED: LOW QUALITY PROTEIN: protocadherin alpha-7-like [Bos mutus]
106700595	606	5	22	2.13147	0.000708464	Up	0.000716263	LOC106700595	NA	NA	NA	NA	NA
102271923	4246	5	22	2.13147	0.000708464	Up	0.000716263	CNTN2	NA	NA	NA	K06760//contactin 2	XP_007130876.1//PREDICTED: contactin-2 [Physeter catodon];XP_004282504.1//PREDICTED: contactin-2 [Orcinus orca];XP_007182850.1//PREDICTED: contactin-2 [Balaenoptera acutorostrata scammoni];XP_011991081.1//PREDICTED: contactin-2 isoform X2 [Ovis aries musimon] >XP_014962734.1 PREDICTED: contactin-2 isoform X2 [Ovis aries musimon];XP_007470737.1//PREDICTED: contactin-2 [Lipotes vexillifer]
novel_G000120	813	0	11.22	4.48196	0.000714381	Up	0.000722741	NA	GO:0005634//nucleus;GO:0031932//TORC2 complex;GO:0031410//cytoplasmic vesicle;GO:0005886//plasma membrane	NA	NA	K20410//target of rapamycin complex 2 subunit MAPKAP1	XP_017911258.1//PREDICTED: target of rapamycin complex 2 subunit MAPKAP1 isoform X1 [Capra hircus] >XP_005687197.2 PREDICTED: target of rapamycin complex 2 subunit MAPKAP1 isoform X1 [Capra hircus] >XP_017911259.1 PREDICTED: target of rapamycin complex 2 subunit MAPKAP1 isoform X1 [Capra hircus] >XP_017911260.1 PREDICTED: target of rapamycin complex 2 subunit MAPKAP1 isoform X1 [Capra hircus]
102287523	1354	25	55	1.13147	0.000723894	Up	0.000732869	ZFP1	NA	NA	NA	K09228//KRAB domain-containing zinc finger protein	XP_014417053.1//PREDICTED: zinc finger protein 12 isoform X1 [Camelus ferus];XP_010346357.1//PREDICTED: zinc finger protein 568 [Saimiri boliviensis boliviensis];ELK03446.1//Zinc finger protein 268, partial [Pteropus alecto];XP_004765058.1//PREDICTED: zinc finger protein 568 isoform X3 [Mustela putorius furo];EPQ10623.1//Zinc finger protein 182 [Myotis brandtii]
106700946	855	0	11	4.67099	0.000725611	Up	0.000734808	LOC106700946	NA	NA	NA	K06473//CD33 antigen	XP_010822154.1//PREDICTED: myeloid cell surface antigen CD33 isoform X7 [Bos taurus] >XP_010813557.1 PREDICTED: myeloid cell surface antigen CD33 isoform X7 [Bos taurus];XP_010822151.1//PREDICTED: myeloid cell surface antigen CD33 isoform X5 [Bos taurus] >XP_010813554.1 PREDICTED: myeloid cell surface antigen CD33 isoform X5 [Bos taurus] >DAA19780.1 TPA: CD33 antigen-like [Bos taurus];XP_01433450…
novel_G000840	563	14.78	1.88	-2.98088	0.000782337	Down	0.000795405	NA	NA	GO:0005525//GTP binding;GO:0003924//GTPase activity	NA	K07588//LAO/AO transport system kinase [EC:2.7.-.-]	XP_015330847.1//PREDICTED: methylmalonic aciduria type A protein, mitochondrial isoform X2 [Bos taurus]
102286134	1803	31.99	64.79	1.01211	0.000801955	Up	0.000816576	LOC102286134	NA	NA	NA	K09228//KRAB domain-containing zinc finger protein	XP_019835877.1//PREDICTED: zinc finger protein 845-like [Bos indicus];DAA19451.1//TPA: zinc finger protein 107 [Bos taurus];XP_015313773.1//PREDICTED: zinc finger protein 665-like [Bos taurus] >XP_015323171.1 PREDICTED: zinc finger protein 665-like [Bos taurus];XP_006056652.1//PREDICTED: LOW QUALITY PROTEIN: zinc finger protein 836-like [Bubalus bubalis]
102284536	1150	0	11	4.45339	0.000813317	Up	0.000829782	LOC102284536	NA	NA	NA	K19028//6-phosphofructo-2-kinase / fructose-2,6-biphosphatase 1 [EC:2.7.1.105 3.1.3.46]	XP_006943831.1//PREDICTED: 6-phosphofructo-2-kinase/fructose-2,6-bisphosphatase 1 isoform X4 [Felis catus];XP_008709901.1//PREDICTED: 6-phosphofructo-2-kinase/fructose-2,6-bisphosphatase 1 isoform X1 [Ursus maritimus];DAA12796.1//TPA: 6-phosphofructo-2-kinase/fructose-2,6-biphosphatase 1 [Bos taurus];XP_008709905.1//PREDICTED: 6-phosphofructo-2-kinase/fructose-2,6-bisphosphatase 1 isoform X5 [Urs…
102270545	2833	0	11	4.45339	0.000813317	Up	0.000829782	LRRTM3	GO:0016021//integral component of membrane;GO:0005737//cytoplasm	GO:0004860//protein kinase inhibitor activity	GO:0006469//negative regulation of protein kinase activity;GO:1902004//positive regulation of amyloid-beta formation;GO:0046426//negative regulation of JAK-STAT cascade;GO:0019221//cytokine-mediated signaling pathway;GO:0051965//positive regulation of synapse assembly	K16665//leucine-rich repeat transmembrane neuronal protein 1/2	XP_019809458.1//PREDICTED: leucine-rich repeat transmembrane neuronal protein 3 isoform X2 [Bos indicus];XP_005889649.1//PREDICTED: leucine-rich repeat transmembrane neuronal protein 3 isoform X2 [Bos mutus];XP_005889648.1//PREDICTED: leucine-rich repeat transmembrane neuronal protein 3 isoform X1 [Bos mutus];XP_005342049.1//PREDICTED: leucine-rich repeat transmembrane neuronal protein 3 [Ictidom…
102271754	583	15	2	-2.91293	0.000816808	Down	0.000833742	LOC102271754	NA	NA	NA	K06543//killer cell lectin-like receptor subfamily B	NP_001193565.1//killer cell lectin-like receptor subfamily B member 1 [Bos taurus];XP_010856891.1//PREDICTED: killer cell lectin-like receptor subfamily B member 1 isoform X3 [Bison bison bison];XP_005207108.1//PREDICTED: killer cell lectin-like receptor subfamily B member 1 isoform X1 [Bos taurus];XP_005906993.1//PREDICTED: killer cell lectin-like receptor subfamily B member 1 [Bos mutus];XP_006…
102266684	2418	28	59	1.06925	0.000817329	Up	0.000834388	SLC38A4	GO:0005887//integral component of plasma membrane;GO:0016021//integral component of membrane	GO:0015171//amino acid transmembrane transporter activity	GO:0003333//amino acid transmembrane transport	K14991//solute carrier family 38 (sodium-coupled neutral amino acid transporter), member 4	XP_005981098.1//PREDICTED: sodium-coupled neutral amino acid transporter 4 [Pantholops hodgsonii];XP_019816295.1//PREDICTED: sodium-coupled neutral amino acid transporter 4 [Bos indicus] >XP_019816297.1 PREDICTED: sodium-coupled neutral amino acid transporter 4 [Bos indicus];XP_020772594.1//sodium-coupled neutral amino acid transporter 4 [Odocoileus virginianus texanus];XP_005680106.1//PREDICTED:…
102282819	9547	2	15	2.90085	0.000855721	Up	0.000876315	TEX15	NA	NA	NA	K04382//serine/threonine-protein phosphatase 2A catalytic subunit [EC:3.1.3.16]	XP_015316354.1//PREDICTED: LOW QUALITY PROTEIN: testis-expressed sequence 15 protein [Bos taurus] >XP_015325226.1 PREDICTED: LOW QUALITY PROTEIN: testis-expressed sequence 15 protein [Bos taurus];XP_014333106.1//PREDICTED: LOW QUALITY PROTEIN: testis-expressed sequence 15 protein [Bos mutus];XP_010837109.1//PREDICTED: testis-expressed sequence 15 protein isoform X1 [Bison bison bison];XP_00597153…
102266392	1314	31.5	63.81	1.01239	0.000869645	Up	0.000892265	SPDYA	GO:0005654//nucleoplasm	GO:0019901//protein kinase binding	GO:0007140//male meiotic nuclear division;GO:0000082//G1/S transition of mitotic cell cycle;GO:0045737//positive regulation of cyclin-dependent protein serine/threonine kinase activity;GO:0006974//cellular response to DNA damage stimulus;GO:0008284//positive regulation of cell proliferation	K08694//speedy	XP_020741845.1//speedy protein A isoform X3 [Odocoileus virginianus texanus];XP_014963996.1//PREDICTED: speedy protein A isoform X1 [Ovis aries musimon] >XP_014949762.1 PREDICTED: speedy protein A isoform X1 [Ovis aries];XP_020741844.1//speedy protein A isoform X2 [Odocoileus virginianus texanus];XP_005903919.1//PREDICTED: speedy protein A [Bos mutus] >XP_015329029.1 PREDICTED: speedy protein A i…
102286891	1434	64	32	-1.00604	0.000885454	Down	0.000909592	SDSL	GO:0070062//extracellular exosome;GO:0005739//mitochondrion	GO:0042802//identical protein binding	NA	K17989//L-serine/L-threonine ammonia-lyase [EC:4.3.1.17 4.3.1.19]	XP_012022994.1//PREDICTED: serine dehydratase-like [Ovis aries musimon] >XP_014946114.1 PREDICTED: serine dehydratase-like [Ovis aries musimon];XP_010826863.1//PREDICTED: serine dehydratase-like [Bison bison bison] >XP_010826865.1 PREDICTED: serine dehydratase-like [Bison bison bison];NP_001092465.1//serine dehydratase-like [Bos taurus] >XP_019833668.1 PREDICTED: serine dehydratase-like [Bos indi…
102276136	1807	45	19	-1.24996	0.000897712	Down	0.000923557	LOC102276136	GO:0030425//dendrite;GO:0044297//cell body;GO:0030054//cell junction;GO:0034707//chloride channel complex;GO:1902711//GABA-A receptor complex;GO:0045211//postsynaptic membrane	GO:0005230//extracellular ligand-gated ion channel activity;GO:0004890//GABA-A receptor activity;GO:0005254//chloride channel activity	GO:0060384//innervation;GO:0007214//gamma-aminobutyric acid signaling pathway;GO:0043524//negative regulation of neuron apoptotic process;GO:0001662//behavioral fear response;GO:0008306//associative learning;GO:0060119//inner ear receptor cell development;GO:0007605//sensory perception of sound;GO:0090102//cochlea development	K05175//gamma-aminobutyric acid receptor subunit alpha	XP_019838825.1//PREDICTED: gamma-aminobutyric acid receptor subunit alpha-5 [Bos indicus];XP_010844111.1//PREDICTED: gamma-aminobutyric acid receptor subunit alpha-5 [Bison bison bison];NP_001069312.1//gamma-aminobutyric acid receptor subunit alpha-5 precursor [Bos taurus] >XP_005221788.1 PREDICTED: gamma-aminobutyric acid receptor subunit alpha-5 isoform X1 [Bos taurus] >XP_005221790.1 PREDICTED…
102281259	5748	27	57	1.07197	0.000966379	Up	0.000999033	ADAMTS20	NA	NA	NA	K09609//a disintegrin and metalloproteinase with thrombospondin motifs 20 [EC:3.4.24.-]	XP_007168395.1//PREDICTED: A disintegrin and metalloproteinase with thrombospondin motifs 20 [Balaenoptera acutorostrata scammoni];XP_007106899.1//PREDICTED: A disintegrin and metalloproteinase with thrombospondin motifs 20 isoform X1 [Physeter catodon];XP_017903393.1//PREDICTED: A disintegrin and metalloproteinase with thrombospondin motifs 20 [Capra hircus];XP_004274485.1//PREDICTED: A disinteg…
102275270	1968	17	42	1.29882	0.000966712	Up	0.000999511	SLC26A7	GO:0005768//endosome;GO:0016323//basolateral plasma membrane;GO:0005887//integral component of plasma membrane	GO:0019531//oxalate transmembrane transporter activity;GO:0015301//anion:anion antiporter activity;GO:0015116//sulfate transmembrane transporter activity;GO:0005254//chloride channel activity;GO:0008271//secondary active sulfate transmembrane transporter activity;GO:0015106//bicarbonate transmembrane transporter activity	GO:0015701//bicarbonate transport;GO:0051453//regulation of intracellular pH;GO:0042391//regulation of membrane potential;GO:0001696//gastric acid secretion;GO:1902476//chloride transmembrane transport	K13962//solute carrier family 26 (anion exchange transporter), member 7	XP_006055427.1//PREDICTED: anion exchange transporter [Bubalus bubalis];NP_001180075.1//anion exchange transporter [Bos taurus] >XP_005215735.1 PREDICTED: anion exchange transporter isoform X2 [Bos taurus] >DAA22558.1 TPA: solute carrier family 26, member 7 [Bos taurus];XP_005888352.1//PREDICTED: anion exchange transporter [Bos mutus];XP_010860280.1//PREDICTED: anion exchange transporter isoform …
102287379	2173	8	27	1.74885	0.000981559	Up	0.00101595	LY6H	NA	NA	NA	K06846//lymphocyte antigen 6 complex locus protein D/E/G6/H	XP_010995845.1//PREDICTED: lymphocyte antigen 6H [Camelus dromedarius];XP_004011662.1//PREDICTED: lymphocyte antigen 6H isoform X1 [Ovis aries];XP_005888688.1//PREDICTED: lymphocyte antigen 6H isoform X1 [Bos mutus];XP_017914154.1//PREDICTED: lymphocyte antigen 6H [Capra hircus];ELR61568.1//Lymphocyte antigen 6H, partial [Bos mutus];XP_020736721.1//lymphocyte antigen 6H isoform X1 [Odocoileus vir…
102267430	3186	21	48	1.18661	0.00101115	Up	0.00104897	AXDND1	NA	NA	NA	K12875//apoptotic chromatin condensation inducer in the nucleus;K16610//tubulin monoglycylase TTLL15	XP_019832544.1//PREDICTED: axonemal dynein light chain domain-containing protein 1 [Bos indicus];XP_869929.2//PREDICTED: axonemal dynein light chain domain-containing protein 1 [Bos taurus] >XP_002694207.1 PREDICTED: axonemal dynein light chain domain-containing protein 1 [Bos taurus] >DAA21230.1 TPA: hypothetical protein BOS_16034 [Bos taurus];XP_010628545.1//PREDICTED: axonemal dynein light cha…
106701655	977	3	17	2.49646	0.00103538	Up	0.00107602	LOC106701655	NA	NA	NA	NA	XP_006171507.1//PREDICTED: uncharacterized protein LOC102490795 [Tupaia chinensis];XP_012329766.1//PREDICTED: uncharacterized protein LOC105732288 [Aotus nancymaae];XP_017367468.1//PREDICTED: uncharacterized protein LOC108291560 [Cebus capucinus imitator];XP_010340060.1//PREDICTED: uncharacterized protein LOC101046212 isoform X1 [Saimiri boliviensis boliviensis];XP_003272652.1//PREDICTED: unchara…
106701338	504	3	17	2.49646	0.00103538	Up	0.00107602	LOC106701338	NA	NA	NA	NA	XP_019811411.1//PREDICTED: uncharacterized protein LOC109555203 [Bos indicus] >XP_019811412.1 PREDICTED: uncharacterized protein LOC109555204 [Bos indicus];XP_014338644.1//PREDICTED: uncharacterized protein LOC106701587 [Bos mutus];XP_019811132.1//PREDICTED: uncharacterized protein LOC109555023 [Bos indicus];XP_019811129.1//PREDICTED: uncharacterized protein LOC109555015 [Bos indicus];XP_01981111…
102278906	4182	3	17	2.49646	0.00103538	Up	0.00107602	LOC102278906	GO:0016021//integral component of membrane	NA	NA	NA	XP_019821119.1//PREDICTED: protein FAM205A-like [Bos indicus];XP_006070833.1//PREDICTED: protein FAM205A-like [Bubalus bubalis];XP_010844438.1//PREDICTED: protein FAM205A-like [Bison bison bison];XP_001253501.1//PREDICTED: protein FAM205A [Bos taurus] >XP_002689718.1 PREDICTED: protein FAM205A [Bos taurus] >DAA26822.1 TPA: hypothetical protein BOS_8911 [Bos taurus];XP_005900846.1//PREDICTED: prot…
102268690	4319	1	12	3.57893	0.00105191	Up	0.00109535	RTL1	GO:0016021//integral component of membrane	NA	GO:0007275//multicellular organism development	K21125//mucin-5AC	XP_006079153.1//PREDICTED: retrotransposon-like protein 1 [Bubalus bubalis];XP_010849722.1//PREDICTED: retrotransposon-like protein 1 [Bison bison bison];XP_005893777.1//PREDICTED: retrotransposon-like protein 1 [Bos mutus];NP_001181949.1//retrotransposon-like protein 1 [Bos taurus] >Q52QI2.2 RecName: Full=Retrotransposon-like protein 1; AltName: Full=Paternally expressed gene 11 protein homolog;…
102287671	6441	1	12	3.57893	0.00105191	Up	0.00109535	CCDC108	NA	NA	NA	K19475//WAS/WASL-interacting protein;K20638//Rho GTPase-activating protein 17	XP_007188084.1//PREDICTED: coiled-coil domain-containing protein 108 [Balaenoptera acutorostrata scammoni];XP_007118191.1//PREDICTED: coiled-coil domain-containing protein 108 [Physeter catodon];XP_010986649.1//PREDICTED: coiled-coil domain-containing protein 108 [Camelus dromedarius];XP_019839607.1//PREDICTED: LOW QUALITY PROTEIN: cilia- and flagella-associated protein 65 [Bos indicus]
102266615	585	1	12	3.57893	0.00105191	Up	0.00109535	TMEM220	GO:0016021//integral component of membrane	NA	NA	NA	XP_010843306.1//PREDICTED: LOW QUALITY PROTEIN: transmembrane protein 220-like [Bison bison bison];NP_001178972.1//transmembrane protein 220 [Bos taurus] >DAA18734.1 TPA: transmembrane protein 220-like [Bos taurus];XP_014337471.1//PREDICTED: LOW QUALITY PROTEIN: transmembrane protein 220 [Bos mutus];XP_011977801.1//PREDICTED: transmembrane protein 220 isoform X2 [Ovis aries musimon];ELR47997.1//T…
102285772	630	1	12	3.57893	0.00105191	Up	0.00109535	LOC102285772	NA	NA	NA	NA	XP_004013941.1//PREDICTED: spermatogenesis-associated protein 45 [Ovis aries] >XP_011976573.1 PREDICTED: spermatogenesis-associated protein 45 [Ovis aries musimon];NP_001070492.1//spermatogenesis-associated protein 45 [Bos taurus] >Q32P96.1 RecName: Full=Spermatogenesis-associated protein 45 >AAI08207.1 Hypothetical protein MGC133602 [Bos taurus];XP_006054112.1//PREDICTED: UPF0732 protein C1orf22…
102279034	712	7	25	1.83046	0.00105782	Up	0.00110197	FGF16	GO:0005576//extracellular region	GO:0008083//growth factor activity;GO:0005104//fibroblast growth factor receptor binding	GO:0070349//positive regulation of brown fat cell proliferation;GO:0008543//fibroblast growth factor receptor signaling pathway;GO:2000546//positive regulation of endothelial cell chemotaxis to fibroblast growth factor	K04358//fibroblast growth factor	NP_085117.2//fibroblast growth factor 16 [Mus musculus] >XP_004442250.1 PREDICTED: fibroblast growth factor 16 [Ceratotherium simum simum] >XP_004667037.1 PREDICTED: fibroblast growth factor 16 [Jaculus jaculus] >XP_005086008.1 PREDICTED: fibroblast growth factor 16 [Mesocricetus auratus] >XP_005369940.1 PREDICTED: fibroblast growth factor 16 [Microtus ochrogaster] >XP_005337551.1 PREDICTED: fibr…
102273331	387	19	4	-2.25396	0.0010615	Down	0.00110695	CD38	GO:0070062//extracellular exosome;GO:0009986//cell surface;GO:0005886//plasma membrane	GO:0003953//NAD+ nucleosidase activity;GO:0016849//phosphorus-oxygen lyase activity;GO:0042802//identical protein binding;GO:0061810//NAD glycohydrolase activity;GO:0050135//NAD(P)+ nucleosidase activity	GO:0030890//positive regulation of B cell proliferation;GO:0045892//negative regulation of transcription, DNA-templated;GO:0050853//B cell receptor signaling pathway;GO:0042493//response to drug;GO:0008152//metabolic process;GO:0043066//negative regulation of apoptotic process;GO:0045893//positive regulation of transcription, DNA-templated	K01242//ADP-ribosyl cyclase 1 [EC:3.2.2.6 2.4.99.20]	XP_005897691.1//PREDICTED: ADP-ribosyl cyclase/cyclic ADP-ribose hydrolase 1, partial [Bos mutus];XP_010829881.1//PREDICTED: ADP-ribosyl cyclase/cyclic ADP-ribose hydrolase 1-like [Bison bison bison];ELR55040.1//ADP-ribosyl cyclase 1, partial [Bos mutus];XP_005208367.1//PREDICTED: ADP-ribosyl cyclase/cyclic ADP-ribose hydrolase 1 isoform X1 [Bos taurus] >XP_019818678.1 PREDICTED: ADP-ribosyl cycl…
novel_G000778	273	19	4	-2.25396	0.0010615	Down	0.00110695	NA	NA	NA	NA	K06553//pre-B lymphocyte gene;K10180//T-box protein 6;K06554//immunoglobulin lambda-like polypeptide 1	AAB66578.1//immunoglobulin light chain variable region, partial [Bos taurus]
102271090	1342	19	4	-2.25396	0.0010615	Down	0.00110695	RDH12	NA	NA	NA	K11153//retinol dehydrogenase 12 [EC:1.1.1.300]	XP_004262200.1//PREDICTED: retinol dehydrogenase 12 isoform X1 [Orcinus orca];XP_019823543.1//PREDICTED: retinol dehydrogenase 12 isoform X1 [Bos indicus];XP_007449066.1//PREDICTED: retinol dehydrogenase 12 [Lipotes vexillifer];XP_010845011.1//PREDICTED: retinol dehydrogenase 12 isoform X1 [Bison bison bison] >XP_014336933.1 PREDICTED: retinol dehydrogenase 12 [Bos mutus] >DAA25060.1 TPA: retinol…
102283134	691	4	19	2.24189	0.00112418	Up	0.00117716	OOEP	GO:0005938//cell cortex;GO:0043234//null;GO:0045177//apical part of cell	GO:0003723//RNA binding	GO:0009566//fertilization;GO:0009880//embryonic pattern specification;GO:0006468//protein phosphorylation;GO:0001701//in utero embryonic development;GO:0035088//establishment or maintenance of apical/basal cell polarity;GO:0007566//embryo implantation;GO:0043623//null	NA	XP_005970874.1//PREDICTED: oocyte-expressed protein homolog isoform X2 [Pantholops hodgsonii];NP_001274396.1//oocyte-expressed protein homolog [Ovis aries] >AGW23546.1 oocyte expressed protein isoform 1 [Ovis aries];XP_006071158.1//PREDICTED: oocyte-expressed protein homolog [Bubalus bubalis];NP_001071337.1//oocyte-expressed protein homolog [Bos taurus] >XP_005902408.1 PREDICTED: oocyte-expressed…
novel_G000792	333	30.68	61.71	1.00217	0.00113971	Up	0.001195	NA	NA	NA	NA	K16060//baculoviral IAP repeat-containing protein 2/3	XP_010833104.1//PREDICTED: baculoviral IAP repeat-containing protein 2-like [Bison bison bison]
102265304	1700	53.44	25.23	-1.08882	0.00116414	Down	0.00122159	RELL2	GO:0016021//integral component of membrane;GO:0005886//plasma membrane;GO:0005604//basement membrane	GO:0005518//collagen binding	GO:0010811//positive regulation of cell-substrate adhesion	K05156//tumor necrosis factor receptor superfamily member 19-like	XP_020758540.1//RELT-like protein 2 [Odocoileus virginianus texanus] >XP_020758541.1 RELT-like protein 2 [Odocoileus virginianus texanus] >XP_020758542.1 RELT-like protein 2 [Odocoileus virginianus texanus] >XP_020758543.1 RELT-like protein 2 [Odocoileus virginianus texanus] >XP_020758544.1 RELT-like protein 2 [Odocoileus virginianus texanus];XP_006062720.1//PREDICTED: RELT-like protein 2 isoform…
102268653	2079	18	43	1.2503	0.00116947	Up	0.00122799	GPR75	GO:0016021//integral component of membrane	GO:0016493//C-C chemokine receptor activity	GO:1901214//regulation of neuron death	K08417//G protein-coupled receptor 75	NP_001191990.1//probable G-protein coupled receptor 75 [Bos taurus] >DAA24786.1 TPA: G protein-coupled receptor 75 [Bos taurus];XP_014946709.1//PREDICTED: probable G-protein coupled receptor 75 isoform X4 [Ovis aries musimon];XP_015328933.1//PREDICTED: probable G-protein coupled receptor 75 isoform X1 [Bos taurus];XP_005907364.1//PREDICTED: probable G-protein coupled receptor 75 [Bos mutus];ELR47…
102275707	2536	38	15	-1.34707	0.00119293	Down	0.00125511	CDHR5	GO:0016021//integral component of membrane;GO:0005886//plasma membrane	GO:0005509//calcium ion binding	GO:0007156//homophilic cell adhesion via plasma membrane adhesion molecules	K16505//cadherin-related family member 5	XP_017898516.1//PREDICTED: cadherin-related family member 5 isoform X1 [Capra hircus];NP_001096796.1//cadherin-related family member 5 precursor [Bos taurus] >AAI51629.1 MUPCDH protein [Bos taurus];XP_012023992.1//PREDICTED: cadherin-related family member 5 isoform X2 [Ovis aries musimon];XP_017898517.1//PREDICTED: cadherin-related family member 5 isoform X2 [Capra hircus];XP_006045840.1//PREDICT…
102285749	726	7.95	26.33	1.72164	0.00125828	Up	0.00132893	SMCO3	NA	NA	NA	NA	XP_020743102.1//single-pass membrane and coiled-coil domain-containing protein 3 [Odocoileus virginianus texanus];NP_001193225.1//single-pass membrane and coiled-coil domain-containing protein 3 [Bos taurus] >XP_010803762.1 PREDICTED: single-pass membrane and coiled-coil domain-containing protein 3 isoform X1 [Bos taurus] >XP_019815684.1 PREDICTED: single-pass membrane and coiled-coil domain-cont…
106701208	1237	36.26	14	-1.37899	0.00126419	Down	0.0013357	LOC106701208	NA	NA	NA	NA	NA
102266270	1965	27	56	1.04643	0.00130615	Up	0.00138276	ST6GALNAC3	GO:0016021//integral component of membrane	GO:0008373//sialyltransferase activity	GO:0006486//protein glycosylation	K03373//N-acetylgalactosaminide alpha-2,6-sialyltransferase (sialyltransferase 7C) [EC:2.4.99.-]	XP_008958181.1//PREDICTED: alpha-N-acetylgalactosaminide alpha-2,6-sialyltransferase 3 isoform X2 [Pan paniscus];XP_005893533.1//PREDICTED: alpha-N-acetylgalactosaminide alpha-2,6-sialyltransferase 3 [Bos mutus];XP_003807840.1//PREDICTED: alpha-N-acetylgalactosaminide alpha-2,6-sialyltransferase 3 isoform X1 [Pan paniscus];XP_007528182.1//PREDICTED: alpha-N-acetylgalactosaminide alpha-2,6-sialylt…
102271164	1952	25	53	1.07803	0.00135068	Up	0.00143347	F2	GO:0070062//extracellular exosome;GO:0072562//blood microparticle;GO:0009897//external side of plasma membrane	GO:0004252//serine-type endopeptidase activity;GO:0001530//lipopolysaccharide binding;GO:0005509//calcium ion binding;GO:0008201//heparin binding;GO:0070053//thrombospondin receptor activity;GO:0005102//signaling receptor binding;GO:0070051//fibrinogen binding	GO:0061844//antimicrobial humoral immune response mediated by antimicrobial peptide;GO:0010468//regulation of gene expression;GO:0048712//negative regulation of astrocyte differentiation;GO:0045861//negative regulation of proteolysis;GO:0030307//positive regulation of cell growth;GO:0030168//platelet activation;GO:0007166//cell surface receptor signaling pathway;GO:0032967//positive regulation of…	K01313//coagulation factor II (thrombin) [EC:3.4.21.5]	XP_014334672.1//PREDICTED: prothrombin isoform X2 [Bos mutus];XP_005898984.1//PREDICTED: prothrombin isoform X1 [Bos mutus];XP_015330343.1//PREDICTED: prothrombin isoform X2 [Bos taurus] >P00735.2 RecName: Full=Prothrombin; AltName: Full=Coagulation factor II; Contains: RecName: Full=Activation peptide fragment 1; Contains: RecName: Full=Activation peptide fragment 2; Contains: RecName: Full=Thro…
102284517	1118	23	50	1.11426	0.00138327	Up	0.00147113	SLC25A53	GO:0005743//mitochondrial inner membrane;GO:0016021//integral component of membrane	GO:0022857//transmembrane transporter activity	GO:0006810//transport;GO:0006839//mitochondrial transport	K15110//solute carrier family 25 (mitochondrial 2-oxodicarboxylate transporter), member 21;K15123//solute carrier family 25, member 45/47	XP_004022519.2//PREDICTED: solute carrier family 25 member 53 isoform X1 [Ovis aries] >XP_012001478.1 PREDICTED: solute carrier family 25 member 53 isoform X1 [Ovis aries musimon];XP_006046608.1//PREDICTED: solute carrier family 25 member 53-like [Bubalus bubalis];NP_001178162.1//solute carrier family 25 member 53 [Bos taurus] >XP_005227939.1 PREDICTED: solute carrier family 25 member 53 isoform …
102268649	3075	23	50	1.11426	0.00138327	Up	0.00147113	ADGRG2	NA	NA	NA	K08451//G protein-coupled receptor 64	XP_015317262.1//PREDICTED: adhesion G-protein coupled receptor G2 isoform X2 [Bos taurus] >XP_015326060.1 PREDICTED: adhesion G-protein coupled receptor G2 isoform X2 [Bos taurus];XP_014337153.1//PREDICTED: LOW QUALITY PROTEIN: adhesion G-protein coupled receptor G2 [Bos mutus];XP_006056393.1//PREDICTED: G-protein coupled receptor 64 isoform X7 [Bubalus bubalis];XP_019812009.1//PREDICTED: LOW QUA…
novel_G000060	769	21.05	5.3	-1.99579	0.00138858	Down	0.00147717	NA	NA	NA	NA	K15208//snRNA-activating protein complex subunit 1	XP_019606345.1//PREDICTED: snRNA-activating protein complex subunit 1 [Rhinolophus sinicus]
106701272	1097	36	14	-1.36861	0.00139194	Down	0.00148131	LOC106701272	NA	NA	NA	K18034//receptor-type tyrosine-protein phosphatase H [EC:3.1.3.48]	XP_002695434.1//PREDICTED: receptor-type tyrosine-protein phosphatase H isoform X1 [Bos taurus] >XP_015323289.1 PREDICTED: receptor-type tyrosine-protein phosphatase H isoform X1 [Bos taurus] >DAA19400.1 TPA: protein tyrosine phosphatase, receptor type, H [Bos taurus];XP_014336504.1//PREDICTED: receptor-type tyrosine-protein phosphatase H-like, partial [Bos mutus];XP_019835661.1//PREDICTED: recep…
102280443	559	3.33	17.07	2.35183	0.00145129	Up	0.00155033	LOC102280443	NA	NA	NA	K20396//TBC1 domain family member 7	XP_006057844.1//PREDICTED: TBC1 domain family member 7 isoform X1 [Bubalus bubalis];XP_006057845.1//PREDICTED: TBC1 domain family member 7 isoform X2 [Bubalus bubalis];XP_005887762.1//PREDICTED: TBC1 domain family member 7 [Bos mutus] >ELR62274.1 TBC1 domain family member 7 [Bos mutus];XP_010847081.1//PREDICTED: TBC1 domain family member 7 [Bison bison bison] >XP_010847082.1 PREDICTED: TBC1 domai…
102270495	1490	39	16	-1.29144	0.00145764	Down	0.00155832	NFE2	GO:0005634//nucleus;GO:0032993//protein-DNA complex;GO:0005737//cytoplasm	GO:0003677//DNA binding;GO:0050699//WW domain binding;GO:0047485//protein N-terminus binding;GO:0000976//transcription regulatory region sequence-specific DNA binding;GO:0000987//proximal promoter sequence-specific DNA binding;GO:0003700//DNA binding transcription factor activity	GO:0006357//regulation of transcription by RNA polymerase II;GO:0006351//transcription, DNA-templated;GO:0045893//positive regulation of transcription, DNA-templated	K09039//nuclear factor erythroid 2	XP_010856274.1//PREDICTED: transcription factor NF-E2 45 kDa subunit isoform X1 [Bison bison bison] >XP_010856275.1 PREDICTED: transcription factor NF-E2 45 kDa subunit isoform X1 [Bison bison bison];XP_010803151.1//PREDICTED: transcription factor NF-E2 45 kDa subunit isoform X1 [Bos taurus] >XP_015326428.1 PREDICTED: transcription factor NF-E2 45 kDa subunit isoform X1 [Bos taurus] >XP_015326429…
102274163	1164	0	10	4.31589	0.00145887	Up	0.00156056	LOC102274163	NA	NA	NA	K12464//melanoma-associated antigen D1	XP_015317237.1//PREDICTED: melanoma-associated antigen B2 [Bos taurus] >XP_015326023.1 PREDICTED: melanoma-associated antigen B2 [Bos taurus];XP_014332379.1//PREDICTED: melanoma-associated antigen B2 [Bos mutus];XP_006056360.1//PREDICTED: melanoma-associated antigen B4-like [Bubalus bubalis];XP_015317236.1//PREDICTED: melanoma-associated antigen B2 [Bos taurus] >XP_015326022.1 PREDICTED: melanoma…
102287707	1943	0	10	4.31589	0.00145887	Up	0.00156056	LOC102287707	GO:0048786//presynaptic active zone	NA	GO:0017157//regulation of exocytosis;GO:0048791//calcium ion-regulated exocytosis of neurotransmitter	K15297//regulating synaptic membrane exocytosis protein 2	XP_006897215.1//PREDICTED: regulating synaptic membrane exocytosis protein 2 isoform X6 [Elephantulus edwardii];XP_006988767.1//PREDICTED: regulating synaptic membrane exocytosis protein 2 isoform X21 [Peromyscus maniculatus bairdii];XP_020741592.1//regulating synaptic membrane exocytosis protein 2 [Odocoileus virginianus texanus];XP_005954631.1//PREDICTED: regulating synaptic membrane exocytosis…
[truncated: 165 more rows]

## Sheet: SA-VS-A
#log2FC >= 1 or log2FC <= -1 #p-value cut-off <= 0.05 #q-value cut-off <= 0.05 #Condition pair: SA-VS-A.DESeq2 Column A: GeneID, The id of gene. Column B: Length, The expectation length of gene. Column C: SA-Count, The expectation count of the gene. Column D: S-Count,The expectation count of the gene. Column E: log2Ratio(A/SA), the log2 value of the fold change. Column F: q-value, the adjust of t…
[truncated: 1,024 more rows]

## Sheet: SA-VS-CON
#log2FC >= 1 or log2FC <= -1 #p-value cut-off <= 0.05 #q-value cut-off <= 0.05 #Condition pair: SA-VS-CON.DESeq2 Column A: GeneID, The id of gene. Column B: Length, The expectation length of gene. Column C: SA-Count, The expectation count of the gene. Column D: CON-Count,The expectation count of the gene. Column E: log2Ratio(CON/SA), the log2 value of the fold change. Column F: q-value, the adjus…
[truncated: 1,878 more rows]

[truncated: 3 more sheets: S-VS-A, S-VS-CON, A-VS-CON]
