# Supplementary material for: Effect of Alfalfa Hay and Starter Feeding Intervention on Gastrointestinal Microbial Community, Growth and Immune Performance of Yak Calves
Source: Front Microbiol. 2020 Jun 4;11:994. doi: 10.3389/fmicb.2020.00994 (PMC7287295; doi:10.3389/fmicb.2020.00994)
Supplement: FILE 3: TABLE S4 — The identified differential ruminal, jejunal, ileal genera which significantly correlated with the altered growth performance, healthy condition, ruminal enzymic activities, and ruminal development of yak calves based on the spearman correlation analyses. [file Data_Sheet_3.xlsx]

## Sheet: Sheet1
	Table S4: The identified differential ruminal, jejunal, ileal genera which significantly correlated with the altered growth performance, healthy condition, ruminal enzymic activities, and ruminal development of yak calves based on the spearman correlation analyses.
Performance	Ruminal differential bacteria	correlation index	P value		Performance	Jejunal differential bacteria	correlation index	P value		Performance	Ileal differential bacteria	correlation index	P value
A/G	Elusimicrobium	0.60243	0.0498263		trypsin	Pseudobutyrivibrio	-0.65	0.00871158		trypsin	Clostridium_III	0.516398	0.0487478
A/G	Butyricimonas	0.603623	0.0492555		trypsin	Megasphaera	-0.543931	0.0360798		trypsin	Syntrophomonas	0.684172	0.00490591
A/G	Corynebacterium	0.751293	0.00768697		trypsin	Stomatobaculum	-0.600903	0.0178322		trypsin	Petrimonas	0.684172	0.00490591
A/G	Odoribacter	0.831356	0.00151523		trypsin	Flavonifractor	-0.63426	0.0111008		trypsin	Clostridium_IV	0.575	0.0249362
A/G	Butyrivibrio	-0.765828	0.00599772		trypsin	Saccharofermentans	-0.775511	0.000680437		trypsin	Youngiibacter	0.679067	0.00536978
A/G	Alistipes	0.77047	0.00552101		trypsin	Atopobium	-0.671429	0.00612777		trypsin	Anaerovibrio	-0.544166	0.0359833
acetate	Synergistes	-0.654545	0.0288646		trypsin	Saccharibacteria_genera_incertae_sedis	0.575	0.0249362		trypsin	Rubrobacter	0.587817	0.021194
acetate	Butyricimonas	-0.629285	0.0380369		A/G	Megasphaera	0.557499	0.0308312		trypsin	Coprobacter	0.519756	0.047049
acetate	Ralstonia	0.619751	0.0419721		A/G	Saccharofermentans	0.591759	0.0201344		trypsin	Pyramidobacter	-0.532143	0.0411586
acetate	Kandleria	0.626254	0.0392591		A/G	Rhodococcus	-0.653551	0.00823305		trypsin	Mycobacterium	0.568353	0.0270642
AKP	Dialister	0.728652	0.0109763		A/G	Achromobacter	-0.521223	0.0463206		trypsin	Anaerofilum	0.684172	0.00490591
ALB	Syntrophococcus	0.680365	0.0212245		AKP	Schlegelella	-0.604367	0.017015		A/G	Succiniclasticum	0.532323	0.0410773
ALP	Dialister	0.728652	0.0109763		AKP	Syntrophomonas	-0.705024	0.00332973		A/G	Syntrophomonas	-0.529854	0.0422033
ALT	Elusimicrobium	-0.724778	0.0116273		AKP	Lysinibacillus	-0.756277	0.00110388		A/G	Petrimonas	-0.535049	0.0398601
ALT	Desulfobulbus	-0.709399	0.01449		AKP	Clostridium_IV	0.742857	0.00150949		A/G	Youngiibacter	-0.519465	0.0471945
ALT	Corynebacterium	-0.665145	0.0255267		AKP	Elusimicrobium	0.615989	0.0144823		A/G	Staphylococcus	-0.594094	0.019526
ALT	Alistipes	-0.686515	0.0196425		AKP	Selenomonas	0.628571	0.0120795		A/G	Anaerovibrio	0.620553	0.0135716
AST	Butyricimonas	-0.635499	0.0356154		AKP	Succinivibrio	0.639985	0.0101792		A/G	Pyramidobacter	0.561392	0.0294375
AST	Corynebacterium	-0.621005	0.0414392		AKP	Meiothermus	-0.548137	0.0343862		A/G	Desulfovibrio	0.581896	0.0228653
AST	Odoribacter	-0.657487	0.027909		AKP	Achromobacter	-0.668223	0.00646993		A/G	Anaerofilum	-0.529854	0.0422033
AST	Alistipes	-0.605924	0.0481666		AKP	Anaeroplasma	0.657684	0.00770229		AKP	Pseudoflavonifractor	-0.76703	0.000846887
AST/ALT	Elusimicrobium	0.739132	0.00934764		ALB	Schlegelella	-0.530302	0.0419972		AKP	Syntrophomonas	-0.58461	0.0220873
AST/ALT	Pseudoflavonifractor	0.684939	0.0200397		ALB	Syntrophomonas	-0.522456	0.0457152		AKP	Brachybacterium	-0.666337	0.00667821
AST/ALT	Clostridium_XlVb	0.607312	0.047518		ALB	Succinivibrio	0.587805	0.0211973		AKP	Anaerovorax	-0.698597	0.00376467
AST/ALT	Desulfobulbus	0.844758	0.00106543		ALB	Achromobacter	-0.717286	0.00261132		AKP	Gemmiger	-0.536959	0.0390233
AST/ALT	Corynebacterium	0.638446	0.0345053		alexine C3	Saccharibacteria_genera_incertae_sedis	-0.553571	0.0322871		AKP	Parabacteroides	-0.749215	0.00130457
AST/ALT	Oscillibacter	0.602746	0.0496745		ALP	Schlegelella	-0.604367	0.017015		AKP	Akkermansia	-0.644658	0.00947212
AST/ALT	Alistipes	0.63471	0.0359166		ALP	Syntrophomonas	-0.705024	0.00332973		AKP	Methanosphaera	0.623366	0.0130327
body height	Azospirillum	0.60435	0.0489096		ALP	Lysinibacillus	-0.756277	0.00110388		AKP	Petrimonas	-0.58461	0.0220873
body height	Limnobacter	0.810071	0.00250379		ALP	Clostridium_IV	0.742857	0.00150949		AKP	Escherichia/Shigella	-0.578571	0.0238467
body height	Dialister	0.781782	0.00447627		ALP	Elusimicrobium	0.615989	0.0144823		AKP	Clostridium_IV	-0.778571	0.00062735
body height	Ralstonia	0.785418	0.00417386		ALP	Selenomonas	0.628571	0.0120795		AKP	Youngiibacter	-0.594821	0.0193394
body height	Escherichia/Shigella	0.630144	0.0376958		ALP	Succinivibrio	0.639985	0.0101792		AKP	Butyricicoccus	-0.598222	0.018485
body height	Aquabacterium	0.79219	0.00365119		ALP	Meiothermus	-0.548137	0.0343862		AKP	Flavonifractor	-0.603628	0.0171869
body height	Vulcaniibacterium	0.713643	0.0136543		ALP	Achromobacter	-0.668223	0.00646993		AKP	Gp16	-0.712282	0.00288772
body height	Kandleria	0.604155	0.0490022		ALP	Anaeroplasma	0.657684	0.00770229		AKP	Microvirga	-0.606103	0.0166165
body length	Dialister	0.753436	0.00741836		AST	Lysinibacillus	0.518388	0.0477359		AKP	Barnesiella	-0.623366	0.0130327
body length	Ralstonia	0.743701	0.00869589		AST	Synergistes	0.576029	0.0246186		AKP	Propionibacterium	-0.796495	0.000379723
body length	Sphingomonas	0.60553	0.0483519		AST	Meiothermus	0.536995	0.0390075		AKP	Methanobrevibacter	0.571429	0.0260632
body length	Psychrobacter	-0.754545	0.00728204		AST	Rhodococcus	0.593347	0.0197191		AKP	Nocardia	-0.632456	0.0114043
body length	Kandleria	0.705778	0.0152316		AST	Achromobacter	0.555412	0.0315985		AKP	Anaerovibrio	0.54777	0.0345315
body weight	Olsenella	0.627273	0.0388453		AST/ALT	Schlegelella	0.676692	0.00559703		AKP	Faecalibacterium	-0.666671	0.00664097
body weight	Synergistes	-0.745455	0.00845473		AST/ALT	Syntrophomonas	0.804024	0.000303042		AKP	Clostridium_XlVa	-0.65	0.00871158
body weight	Butyricimonas	-0.696028	0.0173639		AST/ALT	Lysinibacillus	0.806829	0.000277946		AKP	Clostridium_XlVb	-0.678571	0.00541655
body weight	Ralstonia	0.629285	0.0380369		AST/ALT	Butyricimonas	0.612309	0.0152504		AKP	Rubrobacter	-0.799288	0.00034962
body weight	Syntrophococcus	0.642371	0.0330647		AST/ALT	Succinivibrio	-0.562436	0.0290717		AKP	Coprobacter	-0.733299	0.00186566
body weight	Kandleria	0.725659	0.0114769		AST/ALT	Achromobacter	0.622439	0.0132084		AKP	Haemophilus	-0.741629	0.0015519
BUN	Olsenella	0.618182	0.0426456		body height	Schwartzia	0.793602	0.000413107		AKP	Blautia	-0.571429	0.0260632
BUN	Syntrophococcus	0.801824	0.0029932		body height	Schlegelella	-0.579213	0.0236548		AKP	Desulfovibrio	0.568365	0.0270604
BUN	Kandleria	0.636194	0.0353511		body height	Syntrophomonas	-0.601508	0.0176875		AKP	Mycobacterium	-0.747109	0.00136978
butyrate	Limnobacter	0.715264	0.0133445		body height	Lysinibacillus	-0.621186	0.0134488		AKP	Prevotella	-0.525	0.0444839
butyrate	Ralstonia	0.667424	0.0248463		body height	Methanomassiliicoccus	0.686176	0.0047328		AKP	Anaerofilum	-0.58461	0.0220873
butyrate	Sphingomonas	0.889946	0.000242531		body height	Megasphaera	0.633704	0.0111937		AKP	Saccharibacteria_genera_incertae_sedis	0.542857	0.0365218
butyrate	Escherichia/Shigella	0.745455	0.00845473		body height	Clostridium_IV	0.726298	0.00216708		ALB	Syntrophomonas	-0.663065	0.007052
butyrate	Psychrobacter	-0.772727	0.00529949		body height	Elusimicrobium	0.715013	0.0027341		ALB	Petrimonas	-0.66562	0.00675873
butyrate	Vulcaniibacterium	0.813847	0.00230078		body height	Selenomonas	0.75671	0.00109246		ALB	Youngiibacter	-0.657955	0.00766852
butyrate	Kandleria	0.839975	0.00121245		body height	Succinivibrio	0.665644	0.006756		ALB	Gp16	-0.573528	0.0253963
carboxymethyl cellulase	Pseudoflavonifractor	-0.718182	0.0127996		body height	Achromobacter	-0.7286	0.00206394		ALB	Staphylococcus	-0.525469	0.0442595
carboxymethyl cellulase	Eubacterium	0.9	0.000159971		body height	Sharpea	0.729562	0.00202202		ALB	Coprobacter	-0.568613	0.0269785
carboxymethyl cellulase	Methanomassiliicoccus	0.788157	0.00395619		body height	Anaeroplasma	0.648031	0.0089861		ALB	Mycobacterium	-0.633087	0.0112973
carboxymethyl cellulase	Clostridium_XlVb	-0.781818	0.00447316		body length	Schwartzia	0.646918	0.00914437		ALB	Anaerofilum	-0.663065	0.007052
carboxymethyl cellulase	Corynebacterium	-0.660594	0.0269244		body length	Schlegelella	-0.576163	0.0245772		ALB	Saccharibacteria_genera_incertae_sedis	0.566578	0.0276553
carboxymethyl cellulase	Methanosphaera	0.652917	0.0294034		body length	Syntrophomonas	-0.650791	0.0086031		ALP	Pseudoflavonifractor	-0.76703	0.000846887
carboxymethyl cellulase	Oscillibacter	-0.8	0.00311043		body length	Lysinibacillus	-0.627244	0.0123173		ALP	Syntrophomonas	-0.58461	0.0220873
carboxymethyl cellulase	Christensenella	-0.627664	0.0386871		body length	Megasphaera	0.733299	0.00186566		ALP	Brachybacterium	-0.666337	0.00667821
carboxymethyl cellulase	Prevotella	-0.636364	0.035287		body length	Clostridium_IV	0.585714	0.0217765		ALP	Anaerovorax	-0.698597	0.00376467
carboxymethyl cellulase	Butyrivibrio	0.781818	0.00447316		body length	Elusimicrobium	0.566193	0.0277845		ALP	Gemmiger	-0.536959	0.0390233
carboxymethyl cellulase	Alistipes	-0.645455	0.0319628		body length	Selenomonas	0.8	0.00034227		ALP	Parabacteroides	-0.749215	0.00130457
COR	Elusimicrobium	0.66515	0.0255252		body length	Sutterella	0.616576	0.0143626		ALP	Akkermansia	-0.644658	0.00947212
COR	Azospirillum	0.68554	0.0198875		body length	Rhodococcus	-0.630656	0.0117133		ALP	Methanosphaera	0.623366	0.0130327
COR	Staphylococcus	0.745455	0.00845473		body length	Achromobacter	-0.672097	0.00605824		ALP	Petrimonas	-0.58461	0.0220873
COR	Eubacterium	-0.909091	0.000105593		body length	Sharpea	0.559647	0.0300561		ALP	Escherichia/Shigella	-0.578571	0.0238467
COR	Methanomassiliicoccus	-0.724375	0.0116966		body weight	Syntrophomonas	-0.616478	0.0143824		ALP	Clostridium_IV	-0.778571	0.00062735
COR	Clostridium_XlVb	0.681818	0.0208429		body weight	Elusimicrobium	0.7476	0.00135434		ALP	Youngiibacter	-0.594821	0.0193394
COR	Corynebacterium	0.856494	0.000761408		body weight	Propionibacterium	0.559034	0.0302758		ALP	Butyricicoccus	-0.598222	0.018485
COR	Methanosphaera	-0.781661	0.0044866		body weight	Selenomonas	0.748883	0.00131466		ALP	Flavonifractor	-0.603628	0.0171869
COR	Oscillibacter	0.636364	0.035287		body weight	Achromobacter	-0.55832	0.0305332		ALP	Gp16	-0.712282	0.00288772
COR	Christensenella	0.627664	0.0386871		body weight	Sharpea	0.558352	0.0305216		ALP	Microvirga	-0.606103	0.0166165
COR	Prevotella	0.690909	0.018565		BUN	Schlegelella	-0.616455	0.0143872		ALP	Barnesiella	-0.623366	0.0130327
COR	Butyrivibrio	-0.854545	0.000806674		BUN	Syntrophomonas	-0.613991	0.0148955		ALP	Propionibacterium	-0.796495	0.000379723
COR	Alistipes	0.790909	0.00374608		BUN	Megasphaera	0.523785	0.0450688		ALP	Methanobrevibacter	0.571429	0.0260632
CREA	Psychrobacter	0.651482	0.0298838		BUN	Elusimicrobium	0.770908	0.000767102		ALP	Nocardia	-0.632456	0.0114043
CREA	Kandleria	-0.717351	0.0129531		BUN	Selenomonas	0.617857	0.0141039		ALP	Anaerovibrio	0.54777	0.0345315
GH	Staphylococcus	0.637815	0.0347408		BUN	Achromobacter	-0.730203	0.00199448		ALP	Faecalibacterium	-0.666671	0.00664097
GH	Prevotella	0.624147	0.040124		Ca	Lysinibacillus	-0.5435	0.0362567		ALP	Clostridium_XlVa	-0.65	0.00871158
GLO	Elusimicrobium	-0.605924	0.0481666		chest girth	Schwartzia	0.79769	0.000366603		ALP	Clostridium_XlVb	-0.678571	0.00541655
GLO	Butyricimonas	-0.696028	0.0173639		chest girth	Schlegelella	-0.566611	0.027644		ALP	Rubrobacter	-0.799288	0.00034962
GLO	Desulfobulbus	-0.618182	0.0426456		chest girth	Bifidobacterium	0.687031	0.00466043		ALP	Coprobacter	-0.733299	0.00186566
GLO	Corynebacterium	-0.86105	0.000663068		chest girth	Syntrophomonas	-0.63426	0.0111007		ALP	Haemophilus	-0.741629	0.0015519
GLO	Methanosphaera	0.717289	0.0129646		chest girth	Clostridium_IV	0.627809	0.0122157		ALP	Blautia	-0.571429	0.0260632
GLO	Odoribacter	-0.86535	0.000579344		chest girth	Elusimicrobium	0.625241	0.0126829		ALP	Desulfovibrio	0.568365	0.0270604
GLO	Butyrivibrio	0.736364	0.00975954		chest girth	Succinivibrio	0.68824	0.0045596		ALP	Mycobacterium	-0.747109	0.00136978
GLO	Alistipes	-0.8	0.00311043		chest girth	Achromobacter	-0.671227	0.0061489		ALP	Prevotella	-0.525	0.0444839
GLU	Lachnospiracea_incertae_sedis	-0.609091	0.0466957		chest girth	Sharpea	0.636036	0.0108082		ALP	Anaerofilum	-0.58461	0.0220873
IFN-γ	Limnobacter	0.842827	0.00112307		CO2	Megasphaera	0.577195	0.0242622		ALP	Saccharibacteria_genera_incertae_sedis	0.542857	0.0365218
IFN-γ	Dialister	0.718738	0.0126975		CO2	Stomatobaculum	0.531898	0.0412695		ALT	Pseudoflavonifractor	-0.558779	0.0303677
IFN-γ	Ralstonia	0.734166	0.0100957		CO2	Saccharofermentans	0.54119	0.0372165		ALT	Anaerovorax	-0.561932	0.0292479
IFN-γ	Sphingomonas	0.706452	0.0150916		CO2	Rhodococcus	-0.679621	0.00531783		ALT	Gp16	-0.551383	0.0331205
IFN-γ	Escherichia/Shigella	0.809091	0.00255858		CO2	Achromobacter	-0.590836	0.0203788		ALT	Coprobacter	-0.563083	0.0288471
IFN-γ	Aquabacterium	0.774243	0.00515451		COR	Pseudobutyrivibrio	0.678571	0.00541655		ALT	Mycobacterium	-0.596622	0.0188835
IFN-γ	Psychrobacter	-0.663636	0.0259841		COR	Stomatobaculum	0.575791	0.0246919		ALT	Prevotella	-0.648675	0.00889561
IFN-γ	Vulcaniibacterium	0.841435	0.00116606		COR	Saccharofermentans	0.707748	0.00315795		AST/ALT	Pseudoflavonifractor	0.636119	0.0107947
IFN-γ	Kandleria	0.864827	0.00058909		COR	Saccharibacteria_genera_incertae_sedis	-0.610714	0.0155928		AST/ALT	Syntrophomonas	0.686012	0.00474675
IGF-1	Staphylococcus	0.637815	0.0347408		CREA	Coprococcus	-0.515667	0.0491234		AST/ALT	Anaerovorax	0.777401	0.000647233
IGF-1	Prevotella	0.624147	0.040124		crypt depth	Schwartzia	0.66435	0.00690336		AST/ALT	Parabacteroides	0.654591	0.00809691
IL-10	Limnobacter	0.678817	0.0216366		crypt depth	Schlegelella	-0.624513	0.0128179		AST/ALT	Akkermansia	0.77971	0.000608474
IL-10	Escherichia/Shigella	0.672727	0.023313		crypt depth	Syntrophomonas	-0.681781	0.005119		AST/ALT	Methanosphaera	-0.724901	0.00223165
IL-10	Aquabacterium	0.65954	0.0272556		crypt depth	Lysinibacillus	-0.620076	0.0136646		AST/ALT	Petrimonas	0.686012	0.00474675
IL-1β	Limnobacter	-0.678817	0.0216366		crypt depth	Megasphaera	0.757474	0.00107251		AST/ALT	Escherichia/Shigella	0.55506	0.0317293
IL-1β	Escherichia/Shigella	-0.672727	0.023313		crypt depth	Clostridium_IV	0.660714	0.00733057		AST/ALT	Clostridium_IV	0.569384	0.0267254
IL-1β	Aquabacterium	-0.65954	0.0272556		crypt depth	Elusimicrobium	0.695293	0.00400522		AST/ALT	Youngiibacter	0.680893	0.00520004
IL-2	Limnobacter	-0.663617	0.02599		crypt depth	Selenomonas	0.767857	0.00082933		AST/ALT	Bilophila	0.5399	0.0377603
IL-2	Staphylococcus	-0.611879	0.0454268		crypt depth	Sutterella	0.622392	0.0132173		AST/ALT	Butyricicoccus	0.563697	0.0286348
IL-2	Escherichia/Shigella	-0.657541	0.0278918		crypt depth	Rhodococcus	-0.571194	0.0261384		AST/ALT	Flavonifractor	0.535693	0.0395764
IL-2	Aquabacterium	-0.645755	0.031857		crypt depth	Achromobacter	-0.759257	0.00102709		AST/ALT	Gp16	0.812267	0.000234117
IL-4	Limnobacter	0.678817	0.0216366		crypt depth	Sharpea	0.591934	0.0200882		AST/ALT	Propionibacterium	0.661884	0.00719085
IL-4	Escherichia/Shigella	0.672727	0.023313		GH	Phascolarctobacterium	-0.533215	0.0406761		AST/ALT	Methanobrevibacter	-0.610566	0.0156249
IL-4	Aquabacterium	0.65954	0.0272556		GH	Atopobium	0.515207	0.0493612		AST/ALT	Faecalibacterium	0.607368	0.0163308
isobutyrate	Psychrobacter	-0.633259	0.0364754		GH	Selenomonas	0.597496	0.0186649		AST/ALT	Clostridium_XlVa	0.700092	0.00365967
isobutyrate	Kandleria	0.65259	0.0295124		GH	Sutterella	0.539984	0.0377249		AST/ALT	Clostridium_XlVb	0.669653	0.00631547
LDH	Lachnospiracea_incertae_sedis	-0.672727	0.023313		GLO	Megasphaera	-0.522705	0.0455936		AST/ALT	Parasutterella	0.582626	0.0226539
LZM	Olsenella	-0.646927	0.031446		GLO	Saccharofermentans	-0.675073	0.00575625		AST/ALT	Rubrobacter	0.64151	0.00994414
LZM	Synergistes	0.637815	0.0347408		GLO	Sutterella	-0.646815	0.00915901		AST/ALT	Coprobacter	0.690832	0.00434921
LZM	Ralstonia	-0.750175	0.00782985		GLO	Rhodococcus	0.574022	0.025241		AST/ALT	Haemophilus	0.668129	0.00648021
muscle thickness	Limnobacter	0.697041	0.017133		GLO	Odoribacter	-0.612486	0.0152126		AST/ALT	Mycobacterium	0.735331	0.0017848
muscle thickness	Dialister	0.807961	0.00262286		GLU	Synergistes	-0.516533	0.0486787		AST/ALT	Prevotella	0.682187	0.00508236
muscle thickness	Ralstonia	0.715097	0.0133761		GLU	Megasphaera	-0.515727	0.0490927		AST/ALT	Anaerofilum	0.686012	0.00474675
muscle thickness	Sphingomonas	0.688102	0.0192483		IFN-γ	Elusimicrobium	-0.562505	0.0290478		AST/ALT	Saccharibacteria_genera_incertae_sedis	-0.571175	0.0261447
muscle thickness	Aquabacterium	0.798139	0.00323348		IGF-1	Phascolarctobacterium	-0.533215	0.0406761		body height	Succiniclasticum	0.571175	0.0261447
muscle thickness	Psychrobacter	-0.609091	0.0466957		IGF-1	Atopobium	0.515207	0.0493612		body height	Syntrophomonas	-0.686012	0.00474675
muscle thickness	Vulcaniibacterium	0.712691	0.0138387		IGF-1	Selenomonas	0.597496	0.0186649		body height	Brachybacterium	-0.54545	0.035461
muscle thickness	Kandleria	0.795243	0.00343213		IGF-1	Sutterella	0.539984	0.0377249		body height	Ochrobactrum	-0.514191	0.0498885
NH3-N	Azospirillum	0.662222	0.0264182		IgG	Streptococcus	0.592857	0.0198464		body height	Petrimonas	-0.701371	0.00357173
NH3-N	Eubacterium	-0.654545	0.0288646		IL-1β	Saccharofermentans	-0.523282	0.0453127		body height	Aquabacterium	0.794991	0.000396798
NH3-N	Methanomassiliicoccus	-0.692485	0.0181892		IL-1β	Atopobium	-0.614286	0.014834		body height	Clostridium_IV	-0.535365	0.0397208
NH3-N	Christensenella	0.728282	0.0110373		IL-1β	Selenomonas	-0.571429	0.0260632		body height	Youngiibacter	-0.696251	0.00393421
NO	Staphylococcus	0.663636	0.0259841		IL-1β	Sutterella	-0.529324	0.0424479		body height	Microvirga	-0.553	0.0325033
NO	Butyricimonas	0.743701	0.00869589		IL-1β	Rhizobium	0.585551	0.0218222		body height	Propionibacterium	-0.567069	0.0274907
NO	Desulfobulbus	0.609091	0.0466957		IL-2	Butyricimonas	0.518748	0.0475542		body height	Selenomonas	0.573478	0.025412
NO	Corynebacterium	0.792713	0.00361294		IL-2	Clostridium_IV	0.65	0.00871158		body height	Anaerovibrio	0.809411	0.000256367
NO	Methanosphaera	-0.832239	0.00148187		IL-2	Coprococcus	0.693477	0.00414255		body height	Coprobacter	-0.549433	0.0338764
NO	Odoribacter	0.753692	0.00738672		IL-2	Meiothermus	-0.569442	0.0267064		body height	Haemophilus	-0.577535	0.0241589
NO	Butyrivibrio	-0.709091	0.0145521		IL-2	Sutterella	0.668926	0.00639363		body height	Rhodococcus	-0.628265	0.012134
P	Limnobacter	0.608697	0.0468769		IL-2	Odoribacter	0.600571	0.0179122		body height	Pyramidobacter	0.646377	0.00922204
P	Dialister	0.639866	0.033979		lipase	Schwartzia	-0.660476	0.00735931		body height	Arthrobacter	-0.521973	0.0459514
P	Ralstonia	0.670478	0.0239548		lipase	Syntrophomonas	0.559758	0.0300164		body height	Desulfovibrio	0.817206	0.000199385
P	Escherichia/Shigella	0.689505	0.0189046		lipase	Lysinibacillus	0.605739	0.0166996		body height	Mycobacterium	-0.562988	0.0288799
P	Psychrobacter	-0.652975	0.0293841		lipase	Methanomassiliicoccus	-0.668833	0.00640371		body height	Stenotrophomonas	-0.566211	0.0277784
P	Vulcaniibacterium	0.607405	0.0474749		lipase	Pseudobutyrivibrio	-0.564286	0.0284325		body height	Anaerofilum	-0.686012	0.00474675
P	Kandleria	0.908729	0.000107442		lipase	Megasphaera	-0.620484	0.013585		body length	Brevundimonas	-0.534054	0.0403012
papillae length	Limnobacter	0.815492	0.00221629		lipase	Clostridium_IV	-0.557143	0.0309611		body length	Clostridium_III	-0.518242	0.0478093
papillae length	Ralstonia	0.63882	0.0343661		lipase	Stomatobaculum	-0.547091	0.0348017		body length	Succiniclasticum	0.639286	0.0102884
papillae length	Sphingomonas	0.807373	0.00265676		lipase	Selenomonas	-0.539286	0.0380217		body length	Syntrophomonas	-0.679067	0.00536978
papillae length	Escherichia/Shigella	0.790909	0.00374608		lipase	Succinivibrio	-0.560928	0.029601		body length	Brachybacterium	-0.662572	0.00710968
papillae length	Aquabacterium	0.759905	0.00664919		lipase	Rhodococcus	0.517138	0.0483695		body length	Parabacteroides	-0.578277	0.023935
papillae length	Psychrobacter	-0.718182	0.0127996		lipase	Achromobacter	0.540389	0.0375534		body length	Akkermansia	-0.551989	0.0328882
papillae length	Vulcaniibacterium	0.869023	0.000514392		lipase	Anaeroplasma	-0.544166	0.0359833		body length	Petrimonas	-0.694384	0.00407349
papillae length	Kandleria	0.904589	0.000130378		NO	Pseudobutyrivibrio	0.653571	0.00823037		body length	Escherichia/Shigella	-0.553571	0.0322871
papillae width	Limnobacter	0.879273	0.000362006		NO	Phascolarctobacterium	-0.523301	0.0453034		body length	Clostridium_IV	-0.539286	0.0380217
papillae width	Ralstonia	0.696028	0.0173639		NO	Rhodococcus	-0.572996	0.0255639		body length	Youngiibacter	-0.684172	0.00490591
papillae width	Sphingomonas	0.844072	0.00108563		NO	Anaeroplasma	0.623449	0.0130171		body length	Bilophila	-0.685655	0.00477731
papillae width	Escherichia/Shigella	0.890909	0.000233458		P	Schwartzia	0.571487	0.0260444		body length	Flavonifractor	-0.563987	0.0285351
papillae width	Aquabacterium	0.678657	0.0216795		P	Schlegelella	-0.671235	0.00614806		body length	Enterococcus	-0.592685	0.0198913
papillae width	Psychrobacter	-0.827273	0.00167697		P	Syntrophomonas	-0.581206	0.0230663		body length	Gp16	-0.650622	0.00862621
papillae width	Vulcaniibacterium	0.933395	2.69932e-05		P	Lysinibacillus	-0.546763	0.0349328		body length	Micrococcus	-0.565789	0.027921
papillae width	Kandleria	0.825064	0.00176965		P	Parabacteroides	0.597122	0.0187581		body length	Microvirga	-0.677631	0.00550627
papillae width	Christensenella	0.733073	0.010266		P	Megasphaera	0.703583	0.00342356		body length	Barnesiella	-0.582792	0.0226062
pectinase	Pseudoflavonifractor	-0.690909	0.018565		P	Clostridium_IV	0.577065	0.0243018		body length	Methanobrevibacter	0.560714	0.0296765
pectinase	Synergistes	-0.8	0.00311043		P	Elusimicrobium	0.695938	0.00395728		body length	Selenomonas	0.56479	0.02826
pectinase	Butyricimonas	-0.829512	0.00158674		P	Selenomonas	0.57348	0.0254111		body length	Anaerovibrio	0.80724	0.000274413
pectinase	Clostridium_XlVb	-0.618182	0.0426456		P	Sutterella	0.684949	0.00483819		body length	Faecalibacterium	-0.562728	0.0289703
pectinase	Desulfobulbus	-0.690909	0.018565		P	Achromobacter	-0.717275	0.00261192		body length	Clostridium_XlVa	-0.535714	0.039567
pectinase	Corynebacterium	-0.646927	0.031446		P	Sharpea	0.603061	0.0173198		body length	Paracoccus	-0.588552	0.0209933
pectinase	Methanosphaera	0.744877	0.00853363		SIgA	Butyricimonas	0.529669	0.0422886		body length	Parasutterella	-0.57719	0.0242637
pectinase	Oscillibacter	-0.690909	0.018565		SIgA	Saccharibacteria_genera_incertae_sedis	-0.539286	0.0380217		body length	Rubrobacter	-0.562728	0.0289703
pectinase	Odoribacter	-0.776954	0.00490242		T-AOC	Streptococcus	-0.568365	0.0270604		body length	Coprobacter	-0.515727	0.0490927
pectinase	Butyrivibrio	0.645455	0.0319628		T-AOC	Aquabacterium	-0.618962	0.0138837		body length	Pyramidobacter	0.621429	0.013402
pH	Eubacterium	0.779045	0.00471432		T-AOC	Elusimicrobium	-0.605464	0.0167624		body length	Arthrobacter	-0.654742	0.00807732
pH	Methanomassiliicoccus	0.753425	0.00741976		T-AOC	Selenomonas	-0.639857	0.0101991		body length	Desulfovibrio	0.747096	0.0013702
pH	Methanosphaera	0.668231	0.0246085		TG	Rhodococcus	0.524852	0.0445546		body length	Serratia	-0.585551	0.0218222
pH	Escherichia/Shigella	-0.660594	0.0269244		TP	Saccharofermentans	-0.651861	0.00845818		body length	Mycobacterium	-0.655439	0.00798712
pH	Vulcaniibacterium	-0.649797	0.0304551		TP	Atopobium	-0.66488	0.00684273		body length	Romboutsia	0.532143	0.0411586
pH	Kandleria	-0.607755	0.0473122		villus height	Schwartzia	0.538452	0.0383781		body length	Stenotrophomonas	-0.719042	0.00251951
pH	Christensenella	-0.763559	0.00624151		villus height	Schlegelella	-0.624513	0.0128179		body length	Anaerofilum	-0.679067	0.00536978
pH	Butyrivibrio	0.66515	0.0255252		villus height	Syntrophomonas	-0.66435	0.00690336		body length	Saccharibacteria_genera_incertae_sedis	0.514286	0.0498392
pH	Alistipes	-0.651482	0.0298838		villus height	Lysinibacillus	-0.627244	0.0123173		body weight	Brevundimonas	-0.594986	0.0192974
propionate	Azospirillum	0.676213	0.0223426		villus height	Megasphaera	0.68495	0.00483817		body weight	Clostridium_III	-0.518242	0.0478093
propionate	Staphylococcus	0.681818	0.0208429		villus height	Clostridium_IV	0.532143	0.0411586		body weight	Syntrophomonas	-0.694384	0.00407349
propionate	Eubacterium	-0.927273	3.97377e-05		villus height	Elusimicrobium	0.706358	0.00324467		body weight	Brachybacterium	-0.696454	0.00391932
propionate	Methanomassiliicoccus	-0.715264	0.0133445		villus height	Selenomonas	0.803571	0.000307265		body weight	Anaerovorax	-0.700402	0.00363819
propionate	Corynebacterium	0.724375	0.0116966		villus height	Rhodococcus	-0.594619	0.0193912		body weight	Parabacteroides	-0.69466	0.00405263
propionate	Methanosphaera	-0.740279	0.00918086		villus height	Achromobacter	-0.644981	0.0094248		body weight	Akkermansia	-0.825969	0.000148173
propionate	Oscillibacter	0.654545	0.0288646		villus height	Sharpea	0.529153	0.0425271		body weight	Methanosphaera	0.652874	0.00832262
propionate	Prevotella	0.645455	0.0319628		villus height	Anaeroplasma	0.526147	0.0439367		body weight	Petrimonas	-0.694384	0.00407349
propionate	Butyrivibrio	-0.818182	0.00208314		α-amylase	Butyricimonas	-0.53877	0.038242		body weight	Escherichia/Shigella	-0.789286	0.000467327
T-AOC	Olsenella	-0.663636	0.0259841		α-amylase	Phascolarctobacterium	-0.551975	0.0328935		body weight	Youngiibacter	-0.69949	0.00370169
T-AOC	Ralstonia	-0.610216	0.0461806		α-amylase	Achromobacter	-0.544263	0.0359437		body weight	Bilophila	-0.662413	0.00712847
T-AOC	Syntrophococcus	-0.756266	0.00707425							body weight	Butyricicoccus	-0.607232	0.0163613
TNF-α	Eubacterium	-0.689505	0.0189046							body weight	Delftia	-0.569392	0.0267227
TNF-α	Butyrivibrio	-0.716902	0.0130365							body weight	Flavonifractor	-0.601826	0.0176115
Total VFA	Limnobacter	0.687929	0.0192911							body weight	Enterococcus	-0.63917	0.0103066
Total VFA	Dialister	0.713781	0.0136276							body weight	Gp16	-0.754807	0.00114346
Total VFA	Ralstonia	0.676958	0.0221389							body weight	Micrococcus	-0.623449	0.0130171
Total VFA	Methanomassiliicoccus	-0.633259	0.0364754							body weight	Microvirga	-0.752923	0.00119582
Total VFA	Sphingomonas	0.770675	0.00550062							body weight	Barnesiella	-0.660251	0.00738642
Total VFA	Escherichia/Shigella	0.672727	0.023313							body weight	Propionibacterium	-0.749215	0.00130457
Total VFA	Aquabacterium	0.606968	0.0476783							body weight	Methanobrevibacter	0.592857	0.0198464
Total VFA	Psychrobacter	-0.781818	0.00447316							body weight	Nocardia	-0.639985	0.0101792
Total VFA	Vulcaniibacterium	0.763269	0.00627318							body weight	Faecalibacterium	-0.637997	0.0104922
Total VFA	Kandleria	0.835005	0.00138086							body weight	Clostridium_XlVa	-0.667857	0.00650996
Total VFA	Christensenella	0.661204	0.0267341							body weight	Clostridium_XlVb	-0.732143	0.00191296
TP	Pseudoflavonifractor	-0.627273	0.0388453							body weight	Clostridium_XVIII	-0.543931	0.0360798
TP	Sphingomonas	-0.623879	0.040235							body weight	Paracoccus	-0.599285	0.018224
TP	Corynebacterium	-0.71982	0.0125009							body weight	Parasutterella	-0.650791	0.0086031
TP	Methanosphaera	0.694299	0.0177632							body weight	Rubrobacter	-0.59857	0.0183993
TP	Oscillibacter	-0.618182	0.0426456							body weight	Coprobacter	-0.801794	0.000324302
TP	Odoribacter	-0.693211	0.0180178							body weight	Haemophilus	-0.681396	0.00515407
valerate	Eubacterium	-0.654545	0.0288646							body weight	Arthrobacter	-0.554563	0.0319149
valerate	Sphingomonas	0.688102	0.0192483							body weight	Serratia	-0.821954	0.000170091
valerate	Psychrobacter	-0.818182	0.00208314							body weight	Mycobacterium	-0.751693	0.00123105
valerate	Vulcaniibacterium	0.606937	0.0476929							body weight	Romboutsia	0.575	0.0249362
valerate	Kandleria	0.775362	0.00504935							body weight	Stenotrophomonas	-0.662572	0.00710968
valerate	Butyrivibrio	-0.663636	0.0259841							body weight	Anaerofilum	-0.694384	0.00407349
xylanase	Limnobacter	0.80638	0.0027148							body weight	Saccharibacteria_genera_incertae_sedis	0.585714	0.0217765
xylanase	Dialister	0.867443	0.000541623							BUN	Syntrophomonas	-0.679067	0.00536978
xylanase	Ralstonia	0.896255	0.000187706							BUN	Anaerovorax	-0.545158	0.0355791
xylanase	Sphingomonas	0.678928	0.021607							BUN	Akkermansia	-0.652717	0.00834361
xylanase	Aquabacterium	0.845932	0.00103148							BUN	Petrimonas	-0.694384	0.00407349
xylanase	Vulcaniibacterium	0.694299	0.0177632							BUN	Escherichia/Shigella	-0.742857	0.00150949
										BUN	Youngiibacter	-0.684172	0.00490591
										BUN	Bilophila	-0.532642	0.0409334
										BUN	Delftia	-0.591015	0.0203311
										BUN	Enterococcus	-0.538452	0.0383781
										BUN	Gp16	-0.603845	0.0171362
										BUN	Microvirga	-0.564692	0.0282934
										BUN	Staphylococcus	-0.682143	0.00508633
										BUN	Coprobacter	-0.664804	0.00685136
										BUN	Serratia	-0.618284	0.0140186
										BUN	Mycobacterium	-0.655439	0.00798712
										BUN	Anaerofilum	-0.679067	0.00536978
										Ca	Syntrophomonas	-0.636236	0.0107757
										Ca	Petrimonas	-0.656677	0.00782907
										Ca	Youngiibacter	-0.641346	0.00996913
										Ca	Bilophila	-0.529241	0.0424866
										Ca	Micrococcus	-0.566295	0.0277504
										Ca	Tepidimonas	0.667263	0.00657532
										Ca	Clostridium_XVIII	-0.576679	0.0244195
										Ca	Romboutsia	0.582663	0.0226432
										Ca	Anaerofilum	-0.636236	0.0107757
										Ca	Saccharibacteria_genera_incertae_sedis	0.557641	0.0307795
										chest girth	Clostridium_III	-0.818646	0.000190092
										chest girth	Syntrophomonas	-0.703267	0.00344442
										chest girth	Akkermansia	-0.563072	0.0288509
										chest girth	Petrimonas	-0.687867	0.00459047
										chest girth	Escherichia/Shigella	-0.55297	0.0325144
										chest girth	Youngiibacter	-0.698134	0.00379767
										chest girth	Enterococcus	-0.532597	0.0409535
										chest girth	Gp16	-0.595349	0.0192048
										chest girth	Microvirga	-0.569635	0.0266437
										chest girth	Staphylococcus	-0.660692	0.00733327
										chest girth	Anaerovibrio	0.539859	0.037778
										chest girth	Coprobacter	-0.5813	0.0230388
										chest girth	Pyramidobacter	0.601445	0.0177024
										chest girth	Arthrobacter	-0.523385	0.0452627
										chest girth	Desulfovibrio	0.550769	0.033357
										chest girth	Serratia	-0.570431	0.0263849
										chest girth	Mycobacterium	-0.647459	0.00906722
										chest girth	Anaerofilum	-0.703267	0.00344442
										CO2	Syntrophomonas	-0.620182	0.0136438
										CO2	Ochrobactrum	-0.524661	0.0446467
										CO2	Petrimonas	-0.627855	0.0122075
										CO2	Youngiibacter	-0.615067	0.0146717
										CO2	Pyramidobacter	0.597496	0.0186649
										CO2	Desulfovibrio	0.555058	0.0317299
										CO2	Anaerofilum	-0.620182	0.0136438
										COR	Synergistes	0.539286	0.0380217
										COR	Desulfobulbus	0.596964	0.0187978
										COR	Akkermansia	0.54796	0.0344563
										COR	Methanosphaera	-0.783818	0.0005442
										COR	Butyricicoccus	0.538761	0.038246
										COR	Propionibacterium	0.571003	0.0261999
										COR	Eubacterium	0.680965	0.00519338
										COR	Clostridium_XlVb	0.589286	0.0207944
										COR	Coprobacter	0.612425	0.0152256
										COR	Haemophilus	0.670102	0.00626764
										COR	Serratia	0.538271	0.0384561
										COR	Prevotella	0.596429	0.0189319
										COR	Saccharibacteria_genera_incertae_sedis	-0.578571	0.0238467
										CREA	Brevundimonas	0.568612	0.0269789
										CREA	Gemmiger	0.680816	0.0052071
										CREA	Barnesiella	0.517782	0.0480419
										crypt depth	Pseudoflavonifractor	-0.569896	0.0265584
										crypt depth	Brevundimonas	-0.523301	0.0453034
										crypt depth	Succiniclasticum	0.660714	0.00733057
										crypt depth	Syntrophomonas	-0.694384	0.00407349
										crypt depth	Brachybacterium	-0.557163	0.0309537
										crypt depth	Ochrobactrum	-0.618284	0.0140186
										crypt depth	Anaerovorax	-0.655273	0.00800855
										crypt depth	Gemmiger	-0.574798	0.0249989
										crypt depth	Parabacteroides	-0.640106	0.0101604
										crypt depth	Petrimonas	-0.679067	0.00536978
										crypt depth	Clostridium_IV	-0.542857	0.0365218
										crypt depth	Youngiibacter	-0.684172	0.00490591
										crypt depth	Bilophila	-0.644981	0.0094248
										crypt depth	Butyricicoccus	-0.563987	0.0285351
										crypt depth	Flavonifractor	-0.735165	0.0017913
										crypt depth	Enterococcus	-0.768941	0.000806771
										crypt depth	Microvirga	-0.730336	0.00198884
										crypt depth	Barnesiella	-0.606767	0.0164659
										crypt depth	Propionibacterium	-0.556456	0.031213
										crypt depth	Staphylococcus	-0.528571	0.0427973
										crypt depth	Methanobrevibacter	0.6	0.0180501
										crypt depth	Nocardia	-0.624926	0.0127411
										crypt depth	Selenomonas	0.766756	0.000852762
										crypt depth	Anaerovibrio	0.891928	7.90905e-06
										crypt depth	Faecalibacterium	-0.612907	0.0151234
										crypt depth	Clostridium_XlVb	-0.521429	0.0462192
										crypt depth	Clostridium_XVIII	-0.741357	0.00156143
										crypt depth	Paracoccus	-0.636853	0.0106757
										crypt depth	Rubrobacter	-0.659502	0.00747751
										crypt depth	Coprobacter	-0.515727	0.0490927
										crypt depth	Haemophilus	-0.549634	0.033798
										crypt depth	Rhodococcus	-0.66435	0.00690336
										crypt depth	Pyramidobacter	0.685714	0.00477225
										crypt depth	Arthrobacter	-0.695887	0.00396111
										crypt depth	Blautia	-0.571429	0.0260632
										crypt depth	Desulfovibrio	0.825738	0.000149368
										crypt depth	Serratia	-0.589188	0.0208207
										crypt depth	Mycobacterium	-0.531685	0.041366
										crypt depth	Romboutsia	0.632143	0.0114575
										crypt depth	Stenotrophomonas	-0.790569	0.000450629
										crypt depth	Anaerofilum	-0.694384	0.00407349
										GLO	Succiniclasticum	-0.672029	0.0060653
										GLO	Sphingomonas	-0.531306	0.0415384
										GLO	Selenomonas	-0.533989	0.0403299
										GLO	Anaerovibrio	-0.671798	0.00608921
										GLO	Pyramidobacter	-0.596962	0.0187982
										GLO	Desulfovibrio	-0.645796	0.00930595
										IFN-γ	Pseudoflavonifractor	-0.74194	0.00154107
										IFN-γ	Succiniclasticum	0.685714	0.00477225
										IFN-γ	Flavonifractor	-0.563987	0.0285351
										IFN-γ	Gp16	-0.561321	0.0294623
										IFN-γ	Propionibacterium	-0.69466	0.00405263
										IFN-γ	Anaerovibrio	0.641467	0.00995059
										IFN-γ	Clostridium_XlVa	-0.521429	0.0462192
										IFN-γ	Haemophilus	-0.598574	0.0183983
										IFN-γ	Pyramidobacter	0.525	0.0444839
										IFN-γ	Desulfovibrio	0.756032	0.00111039
										IL-10	Pseudoflavonifractor	-0.516132	0.048884
										IL-1β	Rhodococcus	0.573316	0.0254628
										IL-1β	Succiniclasticum	0.707143	0.00319548
										IL-1β	Sphingomonas	0.613048	0.0150937
										IL-1β	Microvirga	-0.515752	0.0490794
										IL-1β	Selenomonas	0.663092	0.00704883
										IL-1β	Anaerovibrio	0.845079	7.30385e-05
										IL-1β	Pyramidobacter	0.803571	0.000307265
										IL-1β	Arthrobacter	-0.618963	0.0138835
										IL-1β	Desulfovibrio	0.766756	0.000852762
										IL-1β	Stenotrophomonas	-0.523282	0.0453127
										LDH	Romboutsia	0.582143	0.0227937
										lipase	Pseudoflavonifractor	0.551975	0.0328935
										lipase	Brachybacterium	0.624926	0.0127411
										lipase	Parabacteroides	0.640106	0.0101604
										lipase	Methanosphaera	-0.555128	0.0317042
										lipase	Bilophila	0.552011	0.0328799
										lipase	Butyricicoccus	0.616241	0.0144307
										lipase	Delftia	0.531553	0.0414259
										lipase	Flavonifractor	0.563987	0.0285351
										lipase	Barnesiella	0.713736	0.00280515
										lipase	Propionibacterium	0.680112	0.00527205
										lipase	Methanobrevibacter	-0.653571	0.00823037
										lipase	Eubacterium	0.573727	0.0253337
										lipase	Nocardia	0.737865	0.00168795
										lipase	Faecalibacterium	0.57348	0.0254111
										lipase	Clostridium_XlVa	0.542857	0.0365218
										lipase	Clostridium_XlVb	0.585714	0.0217765
										lipase	Rubrobacter	0.59857	0.0183993
										lipase	Coprobacter	0.652717	0.00834361
										lipase	Haemophilus	0.632456	0.0114043
										lipase	Sutterella	0.650791	0.0086031
										lipase	Blautia	0.578571	0.0238467
										lipase	Serratia	0.632832	0.0113405
										lipase	Stenotrophomonas	0.527046	0.0435116
										LZM	Brachybacterium	0.673113	0.00595373
										LZM	Escherichia/Shigella	0.595522	0.019161
										LZM	Gp16	0.521128	0.0463673
										LZM	Propionibacterium	0.666729	0.00663448
										LZM	Eubacterium	0.590668	0.0204234
										LZM	Clostridium_XlVa	0.539916	0.0377538
										LZM	Serratia	0.52973	0.0422604
										LZM	Saccharibacteria_genera_incertae_sedis	-0.600903	0.0178322
										NO	Synergistes	0.557143	0.0309611
										P	Succiniclasticum	0.555559	0.0315439
										P	Ochrobactrum	-0.569404	0.026719
										P	Bilophila	-0.546217	0.0351515
										P	Enterococcus	-0.540386	0.0375549
										P	Microvirga	-0.68762	0.00461103
										P	Methanobrevibacter	0.548391	0.034286
										P	Nocardia	-0.642283	0.00982658
										P	Selenomonas	0.758747	0.00103991
										P	Anaerovibrio	0.790247	0.00045478
										P	Clostridium_XVIII	-0.553971	0.0321368
										P	Paracoccus	-0.622981	0.0131054
										P	Rubrobacter	-0.579137	0.0236776
										P	Pyramidobacter	0.584233	0.0221941
										P	Arthrobacter	-0.646321	0.0092301
										P	Blautia	-0.534054	0.0403012
										P	Desulfovibrio	0.751572	0.00123455
										P	Mycobacterium	-0.561194	0.0295071
										P	Stenotrophomonas	-0.710289	0.00300413
										T-AOC	Brachybacterium	0.602877	0.0173629
										T-AOC	Akkermansia	0.518204	0.0478285
										T-AOC	Methanosphaera	-0.563931	0.0285544
										T-AOC	Escherichia/Shigella	0.738159	0.00167697
										T-AOC	Gp16	0.556503	0.0311957
										T-AOC	Propionibacterium	0.726223	0.0021705
										T-AOC	Clostridium_XlVb	0.520107	0.0468737
										T-AOC	Coprobacter	0.60894	0.0159807
										T-AOC	Haemophilus	0.51433	0.0498164
										T-AOC	Serratia	0.598816	0.018339
										T-AOC	Prevotella	0.605898	0.0166632
										T-AOC	Saccharibacteria_genera_incertae_sedis	-0.584451	0.0221324
										TCh	Brevundimonas	0.580649	0.0232298
										TCh	Anaerovorax	0.689571	0.00445053
										TCh	Parabacteroides	0.618284	0.0140186
										TCh	Akkermansia	0.68092	0.00519751
										TCh	Escherichia/Shigella	0.764286	0.00090731
										TCh	Bilophila	0.710835	0.00297191
										TCh	Delftia	0.637864	0.0105134
										TCh	Flavonifractor	0.636062	0.010804
										TCh	Enterococcus	0.656602	0.0078386
										TCh	Gp16	0.548564	0.0342177
										TCh	Micrococcus	0.69192	0.0042632
										TCh	Microvirga	0.677631	0.00550627
										TCh	Barnesiella	0.610456	0.0156489
										TCh	Staphylococcus	0.575	0.0249362
										TCh	Methanobrevibacter	-0.635714	0.0108607
										TCh	Nocardia	0.591045	0.0203232
										TCh	Faecalibacterium	0.544806	0.0357221
										TCh	Clostridium_XlVa	0.621429	0.013402
										TCh	Clostridium_XlVb	0.607143	0.0163813
										TCh	Clostridium_XVIII	0.604367	0.017015
										TCh	Paracoccus	0.720931	0.00242361
										TCh	Parasutterella	0.629486	0.0119179
										TCh	Rubrobacter	0.559143	0.0302365
										TCh	Coprobacter	0.535872	0.0394976
										TCh	Blautia	0.553571	0.0322871
										TCh	Serratia	0.720119	0.00246447
										TCh	Romboutsia	-0.714286	0.00277438
										TCh	Stenotrophomonas	0.688925	0.00450321
										TNF-α	Syntrophomonas	-0.69949	0.00370169
										TNF-α	Petrimonas	-0.684172	0.00490591
										TNF-α	Youngiibacter	-0.694384	0.00407349
										TNF-α	Staphylococcus	-0.564286	0.0284325
										TNF-α	Anaerofilum	-0.69949	0.00370169
										TP	Succiniclasticum	-0.61841	0.0139935
										TP	Anaerovibrio	-0.528421	0.0428672
										villus height	Succiniclasticum	0.596429	0.0189319
										villus height	Syntrophomonas	-0.69949	0.00370169
										villus height	Ochrobactrum	-0.636469	0.0107378
										villus height	Anaerovorax	-0.601118	0.0177806
										villus height	Gemmiger	-0.520742	0.0465586
										villus height	Parabacteroides	-0.556456	0.031213
										villus height	Petrimonas	-0.684172	0.00490591
										villus height	Aquabacterium	0.530997	0.0416792
										villus height	Youngiibacter	-0.694384	0.00407349
										villus height	Bilophila	-0.542326	0.036742
										villus height	Flavonifractor	-0.628854	0.0120293
										villus height	Enterococcus	-0.724393	0.00225553
										villus height	Microvirga	-0.658808	0.00756277
										villus height	Propionibacterium	-0.578277	0.023935
										villus height	Staphylococcus	-0.521429	0.0462192
										villus height	Nocardia	-0.542105	0.0368341
										villus height	Selenomonas	0.682753	0.00503157
										villus height	Anaerovibrio	0.783816	0.000544237
										villus height	Faecalibacterium	-0.544806	0.0357221
										villus height	Clostridium_XVIII	-0.668833	0.00640371
										villus height	Paracoccus	-0.550985	0.0332738
										villus height	Rubrobacter	-0.577065	0.0243018
										villus height	Coprobacter	-0.515727	0.0490927
										villus height	Haemophilus	-0.549634	0.033798
										villus height	Rhodococcus	-0.720519	0.00244428
										villus height	Pyramidobacter	0.621429	0.013402
										villus height	Arthrobacter	-0.660108	0.00740375
										villus height	Desulfovibrio	0.756032	0.00111039
										villus height	Serratia	-0.520086	0.0468844
										villus height	Romboutsia	0.514286	0.0498392
										villus height	Stenotrophomonas	-0.681396	0.00515407
										villus height	Anaerofilum	-0.69949	0.00370169
										α-amylase	Pseudoflavonifractor	0.523301	0.0453034
										α-amylase	Brachybacterium	0.606103	0.0166165
										α-amylase	Anaerovorax	0.523496	0.0452085
										α-amylase	Sphingomonas	0.543342	0.0363215
										α-amylase	Parabacteroides	0.672838	0.00598185
										α-amylase	Akkermansia	0.741357	0.00156143
										α-amylase	Methanosphaera	-0.815171	0.000213143
										α-amylase	Bilophila	0.519084	0.0473855
										α-amylase	Butyricicoccus	0.580204	0.0233609
										α-amylase	Delftia	0.686514	0.00470404
										α-amylase	Flavonifractor	0.529751	0.0422507
										α-amylase	Gp16	0.584709	0.0220591
										α-amylase	Micrococcus	0.567591	0.0273169
										α-amylase	Barnesiella	0.687916	0.00458645
										α-amylase	Propionibacterium	0.800132	0.000340918
										α-amylase	Methanobrevibacter	-0.707143	0.00319548
										α-amylase	Eubacterium	0.627346	0.0122989
										α-amylase	Nocardia	0.647514	0.00905935
										α-amylase	Faecalibacterium	0.57348	0.0254111
										α-amylase	Clostridium_XlVa	0.607143	0.0163813
										α-amylase	Clostridium_XlVb	0.660714	0.00733057
										α-amylase	Parasutterella	0.604306	0.0170291
										α-amylase	Coprobacter	0.77359	0.000715581
										α-amylase	Haemophilus	0.726571	0.00215465
										α-amylase	Sutterella	0.606243	0.0165847
										α-amylase	Serratia	0.734667	0.00181091
										α-amylase	Mycobacterium	0.545436	0.0354668
										α-amylase	Prevotella	0.639286	0.0102884
										α-amylase	Saccharibacteria_genera_incertae_sedis	-0.682143	0.00508633
